# Supplementary material for: FlpS, the FNR-Like Protein of Streptococcus suis Is an Essential, Oxygen-Sensing Activator of the Arginine Deiminase System
Source: Pathogens. 2016 Jul 21;5(3):51. doi: 10.3390/pathogens5030051 (PMC5039431; doi:10.3390/pathogens5030051)
Supplement: Supplementary file 1 [file pathogens-05-00051-s001.zip]

Archive with 3 entries (2 files):
- pathogens-05-00051-Supplementary/
- pathogens-05-00051-Supplementary/pathogens-129564-supplementary-Tables.xlsx
- pathogens-05-00051-Supplementary/Supplementary Figure S1.pdf
