# Supplementary material for: FlpS, the FNR-Like Protein of Streptococcus suis Is an Essential, Oxygen-Sensing Activator of the Arginine Deiminase System
Source: Pathogens. 2016 Jul 21;5(3):51. doi: 10.3390/pathogens5030051 (PMC5039431; doi:10.3390/pathogens5030051)
Supplement: Supplementary file 1 [file pathogens-05-00051-s001.zip › pathogens-05-00051-Supplementary/pathogens-129564-supplementary-Tables.xlsx]

## Sheet: Index
Index
Supplementary Table S1	Bacterial strains, plasmids, and oligonucleotides used in this study.
Supplementary Table S2	Validation of microarray data by RT-qPCR.
Supplementary Table S3	Functional COG classification of differentially expressed genes deduced from comparative microarray analyses.
Supplementary Table S4	Overview of significantly higher and lower expressed genes as determined by comparative DNA microarray analysis of the S. suis wildtype strain 10 and 10ΔflpS during exponential growth.
Supplementary Table S5	Overview of significantly higher and lower expressed genes as determined by comparative DNA microarray analysis of the S. suis wildtype strain 10 and 10ΔflpS during stationary growth.
Supplementary Table S6	13C-excess (mol%) of amino acids in experiments with S. suis strain 10, 10ΔflpS, 10ΔccpA, and 10ΔccpAΔflpS cultivated in THB media supplemented with 10 mM [U-13C6]glucose.

## Sheet: Table S1
Supplementary Table S1	Bacterial strains, plasmids, and oligonucleotides used in this study.
Strain	Description	Reference
S. suis strain 10	virulent serotype 2 strain, porcine isolate	Smith et al., 1999
S. suis strain 10ΔflpS	strain 10 flpS mutant; flpS::SpcR (plasmid pGEMFlpSspcR was used for mutagenesis)	This study
S. suis strain 10ΔflpS::ErmR	strain 10 flpS mutant; flpS::ErmR (plasmid pGEMFlpSermR was used for mutagenesis)	This study
S. suis strain 10ΔccpA	strain 10 ccpA mutant; ccpA::ErmR	Willenborg et al., 2011
S. suis strain 10ΔccpAΔflpS	strain 10 ccpA and flpS double mutant; ccpA::ErmR, flpS::SpcR (plasmid pGEMFlpSspcR was used for mutagenesis of strain 10ΔccpA)	This study
S. suis strain 10ΔcpsEF	strain 10 cpsEF mutant; cpsEF::SpcR	Smith et al., 1999
S. suis strain 10ΔcpsEFΔflpS	strain 10 cpsEF and flpS double mutant; cpsEF::SpcR, flpS::ErmR (plasmid pGEMFlpSermR was used for mutagenesis of strain 10ΔcpsEF)	This study
S. suis strain 10ΔflpScomp	strain 10ΔflpS transformed with pORI23-flpS	This study
S. suis strain 10ΔflpScompC129S	strain 10ΔflpS transformed with pORI23-flpS(C129S)	This study
S. suis strain 10::gfp	strain 10 carrying promoterless GFP reporter plasmid pGA14-gfp	Fulde et al. 2011
S. suis strain 10::arcA-gfp	strain 10 carrying arcA-GFP fusion, transformed with pGA14-Parc187-gfp	Fulde et al. 2011
S. suis strain 10ΔflpS::arcA-gfp	strain 10ΔflpS::ErmR (plasmid pGEMFlpSermR was used for mutagenesis) carrying arcA-GFP fusion, transformed with pGA14-Parc187-gfp	This study
E. coli strain Dh5α	F- (F80dlacZDM15) D(lacZYA-argF)U169 hsdR17(rK- mK+) recA1 endA1 relA1(deoR)l- phoA supE44 thi-1 gyrA96	Hanahan, 1983
Plasmids	Description	Reference
pGEMAdR	E. coli cloning vector pGEM®-T Easy vector carrying the flpS gene locus	This study
pGEMFlpSspcR	pGEMAdR carrying a scpectinomycin resistance (SpcR) cassette to disrupt a functional flpS gene	This study
pGEMFlpSermR	pGEMAdR carrying an erythromycin resistance (ErmR) cassette to disrupt a functional flpS gene	This study
pORI23	S. suis-E. coli shuttle plasmid carrying a erythromycin resistance (ErmR)	Que et al., 2000
pORI23-flpS	pORI23 carrying the flpS gene under control of the P23 promoter (optimized RBS)	This study
pORI23-flpS(C129S)	pORI23-flpS carrying an C129S amino acid exchange	This study
pGA14-Parc187-gfp	S. suis-E. coli shuttle plasmid pGA14 carrying a transcriptional fusion of arcA promoter to gfp	Fulde et al. 2011
Oligonucleotide	Sequence	Application
AdR1	GACCTAAATCGAGCTACCAA	flpSmutant construction
AdR2	ACATGATGGGAAACGAGGAG	flpS mutant construction
flpSagg-SalI	ACGCGTCGACGCTAGAAAGGAGGTTTTGATGATAAGCAACG	complementation of flpS mutant with wildtype FlpS
flpSend-PstI	CCCTGCAGCATCTAAATTCTGCATAATTCTTTCC	complementation of flpS mutant with wildtype FlpS
FlpS_C129S_for	CGAGTCAAATGGCTTATATCTCACAAAAATTAT	complementation of flpS mutant with C129S FlpS
FlpS_C129S_rev	GATATAAGCCATTTGACTCGGATTTATC	complementation of flpS mutant with C129S FlpS
FNR-right	AAACATGGCTAACCGTTTCC	Northern Blot flpS
FNR-left	GGAGTTTTGATGATAAGCAACG	Northern Blot flpS
arcB_for	TTTGGTAACAGGCGCTATCC	qRT-PCR
arcB_rev	CCCATTGATACCCAAACGTC	qRT-PCR
gyrB_for	GGACCTGGGTGCTTAACAGA	qRT-PCR
gyrB_rev	AGGTGGTACCCATGAGCAAG	qRT-PCR
carA_for	GGTGATTCCGTTGAGCATTT	qRT-PCR
carA_rev2	GCAATCACGCTTGGCTAACT	qRT-PCR
pyrE_for	TTCACGCCAGCATTATCAAA	qRT-PCR
pyrE_rev3	CAATTAGAGGGTCGCATCGT	qRT-PCR
argR_for	ACGGTCGCTACAATTTGAGG	qRT-PCR
argR_rev	TACTCGCTGGGAAAAACGAC	qRT-PCR
agaD_for	TTGTTGCCATTTGGTCACTC	qRT-PCR
agaD_rev	ACGATTGCTGCCTCTCTAGC	qRT-PCR
malX_for	CCTGCGGTTATCGAAACACT	qRT-PCR
malX_rev2	CGCCGTAACCAGAAAGAAGT	qRT-PCR
pflB_for	ACCATAGCGTGGGAAGTCAC	qRT-PCR
pflB_rev	AATGGCATTCTTGCCAACTC	qRT-PCR
flpS_qPCR_fw	TGTATTGTATAAGGGCTATG	qRT-PCR
flpS_qPCR_rev	CTCCAAAAGGAAAGGCACCA	qRT-PCR
References
Fulde M, Willenborg J, de Greeff A, Benga L, Smith HE, Valentin-Weigand P, Goethe R. (2011). ArgR is an essential local transcriptional regulator of the arcABC operon in Streptococcus suis and is crucial for biological fitness in an acidic environment . Microbiology. 157: 572-582.
Hanahan, D. (1983). Studies on transformation of Escherichia coli with plasmids. Journal of Molecular Biology. 166:557–580.
Que YA, Haefliger JA, Francioli P, Moreillon P. 2000. Expression of Staphylococcus aureus clumping factor A in Lactococcus lactis subsp. cremoris using a new shuttle vector. Infection and Immunity; 68(6):3516-22.
Smith,H.E., Veenbergen,V., van der Velde,J., Damman,M., Wisselink,H.J. and Smits,M.A. (1999). The cps genes of Streptococcus suis serotypes 1, 2, and 9: Development of rapid serotype-specific PCR assays. Journal of Clinical Microbiology, 37, 3146-3152.
Willenborg J, Fulde M, de Greeff A, Rohde M, Smith HE, Valentin-Weigand P, Goethe R. (2011). Role of glucose and CcpA in capsule expression and virulence of Streptococcus suis. Microbiology. 157(Pt 6):1823-33.

## Sheet: Table S2
Supplementary Table S2.	Validation of microarray data by RT-qPCR
Growth phase	Locus tag	Genes	Gene product	Micorarray	RT qPCR	RT qPCR	RT qPCR
	strain P1/7			fold change	fold change (1st replicate)	fold change (2nd replicate)	fold change (3rd replicate)
				gene expressiona	gene expressiona	gene expressiona	gene expressiona
				∆flpS/WT	∆flpS/WT	∆flpS/WT	∆flpS/WT
exponential phase	SSU0737	carA	carbamoyl-phosphate synthase small chain	3.19	123.48	21.2	7.86
	SSU0864	pyrE	orotate phosphoribosyltransferase	2.1	175.46	20.47	4.39
	SSU0582	arcB	ornithine carbamoyltransferase	-5.1	1.03	1.03	1.76
	SSU0588	argR	arginine repressor	n.s.	2.71	1.23	1.05
	SSU0579	flpS	Crp family regulatory protein	n.a.	n.a.	n.a.	n.a.
stationary phase	SSU1055	agaD	putative N-acetylgalactosamine-specific phosphotransferase system (PTS), IID component	-15.35	-10	-4.55	-3.85
	SSU1915	malX	putative maltose/maltodextrin-binding protein precursor	-13.93	-4.55	-1.10	1.55
	SSU0191	pflB	formate acetyltransferase	-6.73	-2.22	-1.25	1.01
	SSU0737	carA	carbamoyl-phosphate synthase small chain	8.56	1.07	3.72	4.96
	SSU0864	pyrE	orotate phosphoribosyltransferase	13.87	3.95	8.41	3.77
	SSU0582	arcB	ornithine carbamoyltransferase	-157.59	-166.67	-250.00	-100.00
	SSU0588	argR	arginine repressor	n.s.	-1.33	1.04	1.40
	SSU0579	flpS	Crp family regulatory protein	n.a.	n.a.	n.a.	n.a.
Abbreviations: n.s., not significant; n.a., not applicable because no transcript levels were detected in strain 10∆flpS
aFold change gene expression, negative value indicates lower gene expression in strain 10ΔflpS compared to wildtype strain 10 (WT).

## Sheet: Table S3
Supplementary Table S3	Functional COG classification of differentially expressed genes deduced from comparative microarray analyses.
	exponential growth P0		stationary growth P3
Putative function (COG)	Genes ↓ expressed	Genes ↑ expressed	Genes ↓ expressed	Genes ↑ expressed
	in 10ΔflpS	in 10ΔflpS	in 10ΔflpS	in 10ΔflpS
Energy production - C	2	5	3	2
Cell cycle control - D	-	-	1	1
Amino acid transport - E	4	8	6	18
Nucleotide metabolism/transport - F	3	12	6	15
Carbohydrate metabolism/transport - G	15	15	51	7
Coenzyme transport - H	2	6	1	4
Lipid transport - I	-	3	2	4
Translation - J	3	15	2	35
Transcription - K	8	22	13	11
Replication - L	3	9	2	6
Cell wall biogenesis - M	4	5	-	5
Posttranslational modification - O	-	9	2	3
Inorganic ion transport - P	2	9	9	12
General function prediction - R	11	16	7	10
Function unknown - S	8	7	8	6
Signal transduction - T	2	3	2	1
Defense mechanism - V	-	11	-	6
Hypothetical proteins -	17	53	31	26
Sum	84	208	146	172
Total (% of whole genome)	292 (14.9 %)		318 (16.2%)

## Sheet: Table S4
Supplementary Table S4. Overview of significantly higher and lower expressed genes as determined by comparative DNA microarray analysis of the S. suis wildtype strain 10 and 10ΔflpS during exponential growth.
Locus tag	Gene	Gene product	Regulation	Fold change	COG-Codec	Functional classification	COG
strain P1/7			in 10ΔflpSa	gene expressionb
SSU0014	hpt	hypoxanthine-guanine phosphoribosyltransferase	↓	-3.14	F	Nucleotide transport and metabolism	COG0634F
SSU0016	comX	putative competence-specific global transcription modulator	↑	2.72	K	Transcription	-
SSU0017			↑	4.8	-	hypothetical protein	-
SSU0018		rod shape-determining protein MreC	↑	2.72	M	Cell wall/membrane biogenesis	COG1792M
SSU0019		putative membrane protein	↑	3.99	-	hypothetical protein	-
SSU0048		putative haloacid dehalogenase-like hydrolase	↓	-2.38	R	General function prediction only	COG0546R
SSU0052		hypothetical protein	↑	3.65	-	hypothetical protein	-
SSU0056		putative membrane protein	↓	-2.19	M	Cell wall/membrane biogenesis	COG1807M
SSU0067		conserved hypothetical protein	↑	10.06	S	Function unknown	COG3575S
SSU0068	ComX2	putative competence-specific global transcription modulator (fragment)	↑	31.96	K	Transcription	-
SSU0109		hypothetical protein	↑	2.16	-	hypothetical protein	-
SSU0114		ABC transporter permease protein	↑	2.17	P	Inorganic ion transport and metabolism	COG1108P
SSU0115	adcA	zinc-binding protein AdcA precursor	↑	2.78	R	General function prediction only	COG3443R
SSU0124		conserved hypothetical protein	↑	2.2	S	Function unknown	COG4699S
SSU0136	folC	folypolyglutamate synthase	↑	2.08	H	Coenzyme transport and metabolism	COG0285H
SSU0141		putative exported protein	↓	-2.06	S	Function unknown	COG4086S
SSU0153	plr, gapA	glyceraldehyde-3-phosphate dehydrogenase	↓	-2.43	G	Carbohydrate transport and metabolism	COG0057G
SSU0163	msmR	AraC-family regulatory protein	↓	-2.23	K	Transcription	COG2207K
SSU0194		conserved hypothetical protein	↑	2.35	R	General function prediction only	COG2910R
SSU0195		PfkB family carbohydrate kinase	↑	3.08	G	Carbohydrate transport and metabolism	COG1105G
SSU0196		HhH-GPD superfamily base excision DNA repair protein	↑	2.62	L	Replication, recombination and repair	COG2231L
SSU0210			↑	2.4	-	hypothetical protein	-
SSU0215		putative exported protein	↓	-3.94	-	hypothetical protein	-
SSU0216	treA, treC	putative trehalose-6-phosphate hydrolase	↓	-2.27	G	Carbohydrate transport and metabolism	COG0366G
SSU0217		sugar phosphotransferase system (PTS), IIABC	↓	-2.13	G	Carbohydrate transport and metabolism	COG1263G
SSU0218		GntR family regulatory protein	↓	-2.03	K	Transcription	COG2188K
SSU0228		putative membrane protein	↑	2.43	S	Function unknown	COG4652S
SSU0229		ABC transporter ATP-binding protein	↑	2.49	V	Defense mechanisms	COG1136V
SSU0241		TetR family regulatory protein	↑	2.2	K	Transcription	COG1309K
SSU0243		putative exported protein	↑	4.09	-	hypothetical protein	-
SSU0244		putative membrane protein	↑	2.4	S	Function unknown	COG4709S
SSU0245		PadR-like family regulatory protein	↑	2.52	K	Transcription	COG1695K
SSU0248		putative formate/nitrite transporter family protein	↓	-2.38	P	Inorganic ion transport and metabolism	COG2116P
SSU0251		MutT/NUDIX hydrolase family protein	↑	2.88	F	Nucleotide transport and metabolism	COG1051F
SSU0261	adhE	aldehyde-alcohol dehydrogenase 2	↓	-2.53	C	Energy production and conversion	COG1454C
SSU0278	hrcA	heat-inducible transcription repressor HrcA	↑	5.61	K	Transcription	COG1420K
SSU0279	grpE	GrpE protein (HSP-70 cofactor	↑	6.64	O	Posttranslational modification, protein turnover, chaperones	COG0576O
SSU0280	dnaK	chaperone protein DnaK (heat shock protein 70)"	↑	9.3	O	Posttranslational modification, protein turnover, chaperones	COG0443O
SSU0281	dnaJ	chaperone protein DnaJ	↑	11.44	O	Posttranslational modification, protein turnover, chaperones	COG0484O
SSU0282		conserved hypothetical protein	↑	2.2	H	Coenzyme transport and metabolism	COG0095H
SSU0283		putative amidase	↑	4.35	J	Translation	COG0154J
SSU0286		putative DNA-binding protein	↑	7.53	K	Transcription	COG3655K
SSU0287		putative membrane protein	↑	7.6	-	hypothetical protein	-
SSU0288		putative cation-transporting ATPase	↑	20.05	P	Inorganic ion transport and metabolism	COG2217P
SSU0296		hypothetical protein	↑	2.76	-	hypothetical protein	-
SSU0297		putative transcription regulation protein	↑	6.8	K	Transcription	COG1959K
SSU0298		zinc-binding dehydrogenase	↑	6.6	CR	Energy production and conversion	COG0604CR
SSU0299		hydrolase, alpha/beta fold family	↑	5.35	R	General function prediction only	COG0596R
SSU0300		short chain dehydrogenase	↑	6.18	R	General function prediction only	COG0300R
SSU0301		NADH:flavin oxidoreductase / NADH oxidase family protein	↑	7.06	C	Energy production and conversion	COG1902C
SSU0302		putative transcription regulation protein	↑	6.53	K	Transcription	COG1959K
SSU0304	lipA	putative lipase	↑	3.66	R	General function prediction only	COG4188R
SSU0305	lipWY	putative lipase	↑	2.07	I	Lipid transport and metabolism	COG0657I
SSU0308	lmb	laminin binding protein	↑	3.38	P	Inorganic ion transport and metabolism	COG0803P
SSU0309		Streptococcal histidine triad protein	↑	15.62	-	hypothetical protein	-
SSU0311	pyrG	putative CTP synthase	↑	2.32	F	Nucleotide transport and metabolism	COG0504F
SSU0323		conserved hypothetical protein	↑	2.99	-	hypothetical protein	-
SSU0333		hypothetical protein	↑	8.71	-	hypothetical protein	-
SSU0345		conserved hypothetical protein	↑	2.04	R	General function prediction only	COG1323R
SSU0352	clpL	putative ATP-dependent protease ATP-binding subunit ClpL	↑	45.44	O	Posttranslational modification, protein turnover, chaperones	COG0542O
SSU0353	malM, malQ	putative 4-alpha-glucanotransferase	↑	32.18	G	Carbohydrate transport and metabolism	COG1640G
SSU0354	glgP	putative glycogen phosphorylase	↑	31.8	G	Carbohydrate transport and metabolism	COG0058G
SSU0356		endonuclease/exonuclease/phosphatase family protein	↑	3.6	R	General function prediction only	COG3568R
SSU0357		putative glucose-specific phosphotransferase system (PTS), IIABC component	↑	3.81	G	Carbohydrate transport and metabolism	COG1263G
SSU0358		putative membrane protein	↑	3.44	-	hypothetical protein	-
SSU0359		PadR family regulatory protein	↑	2.4	K	Transcription	COG1695K
SSU0364		conserved hypothetical protein	↑	2.66	R	General function prediction only	COG1054R
SSU0377		putative phosphohydrolase	↓	-2.23	R	General function prediction only	COG1418R
SSU0386		putative membrane protein	↓	-2.83	S	Function unknown	COG4758S
SSU0387		sensor histidine kinase	↓	-3.53	T	Signal transduction mechanisms	COG4585T
SSU0388		response regulator protein	↓	-3.46	TK	Signal transduction mechanisms	COG2197TK
SSU0389		cyclophilin type peptidyl-prolyl cis-trans isomerase protein	↓	-2.31	R	General function prediction only	COG0561R
SSU0393	comFA	putative late competence protein	↑	3.15	L	Replication, recombination and repair	COG4098L
SSU0394	comFC	putative late competence protein	↑	2.79	R	General function prediction only	COG1040R
SSU0395		sigma 54 modulation protein / S30EA ribosomal protein	↓	-2.16	J	Translation	COG1544J
SSU0426			↑	2.07	-	hypothetical protein	-
SSU0427	Spb1	putative surface-anchored protein	↑	2.62	-	hypothetical protein	-
SSU0451		putative membrane protein	↑	2.34	-	hypothetical protein	-
SSU0453	srtE	sortase SrtE	↑	2.05	M	Cell wall/membrane biogenesis	COG3764M
SSU0476		putative membrane protein	↑	2.57	-	hypothetical protein	-
SSU0497		FAD dependent oxidoreductase	↓	-2.97	E	Amino acid transport and metabolism	COG0665E
SSU0500	glmS, gcaA	glucosamine--fructose-6-phosphate aminotransferase [isomerizing	↑	3.04	M	Cell wall/membrane biogenesis	COG0449M
SSU0506		metallo-beta-lactamase superfamily protein	↑	2.27	R	General function prediction only	COG0491R
SSU0514		conserved hypothetical protein	↓	-2.08	S	Function unknown	COG3022S
SSU0542		transposase	↓	-2.06	L	Replication, recombination and repair	COG3335L
SSU0571		conserved hypothetical protein	↑	2.59	-	hypothetical protein	-
SSU0573		multi antimicrobial extrusion (MATE) family transporter	↑	2.19	V	Defense mechanisms	COG0534V
SSU0574		endoribonuclease L-PSP family protein	↑	2.24	J	Translation	COG0251J
SSU0580	arcA	arginine deiminase	↓	-4.69	E	Amino acid transport and metabolism	COG2235E
SSU0581		acetyltransferase (GNAT) family protein	↓	-5.17	R	General function prediction only	COG2153R
SSU0582	arcB	ornithine carbamoyltransferase	↓	-5.10	E	Amino acid transport and metabolism	COG0078E
SSU0583	arcC	carbamate kinase	↓	-11.00	E	Amino acid transport and metabolism	COG0549E
SSU0584		C4-dicarboxylate anaerobic carrier protein	↓	-1.99	S	Function unknown	COG1288S
SSU0591	nagB	glucosamine-6-phosphate isomerase	↓	-2.81	G	Carbohydrate transport and metabolism	COG0363G
SSU0627	exoA	exodeoxyribonuclease	↑	2.02	L	Replication, recombination and repair	COG0708L
SSU0633		CAAX amino terminal protease family protein	↑	2.97	-	hypothetical protein	-
SSU0637			↑	2.3	-	hypothetical protein	-
SSU0644	pgmA	putative phosphomannomutase	↓	-2.19	G	Carbohydrate transport and metabolism	COG1109G
SSU0647	dpfB	putative pantothenate metabolism flavoprotein	↓	-2.10	H	Coenzyme transport and metabolism	COG0452H
SSU0662		DeoR family regulatory protein	↑	2.31	KG	Transcription	COG1349KG
SSU0663		putative sugar-binding regulatory protein	↑	2.4	K	Transcription	COG2390K
SSU0667	pflD	putative formate acetyltransferase	↑	2.2	C	Energy production and conversion	COG1882C
SSU0698		putative D-alanyl-D-alanine carboxypeptidase	↓	-2.11	M	Cell wall/membrane biogenesis	COG1876M
SSU0722	ltaE	putative L-threonine aldolase	↑	2.25	E	Amino acid transport and metabolism	COG2008E
SSU0727	brnQ	putative branched-chain amino acid transport system carrier protein	↑	2.2	E	Amino acid transport and metabolism	COG1114E
SSU0733		PhnA protein	↑	2.15	P	Inorganic ion transport and metabolism	COG2824P
SSU0734		putative membrane protein	↑	2.7	-	hypothetical protein	-
SSU0735	pyrR	PyrR bifunctional protein	↑	2.32	F	Nucleotide transport and metabolism	COG2065F
SSU0736	pyrB	aspartate carbamoyltransferase	↑	2.24	F	Nucleotide transport and metabolism	COG0540F
SSU0737	carA	carbamoyl-phosphate synthase small chain	↑	3.19	EF	Amino acid transport and metabolism	COG0505EF
SSU0738	carB	carbamoyl-phosphate synthase large chain	↑	2.21	EF	Amino acid transport and metabolism	COG0458EF
SSU0744		ABC transporter, ATP-binding/permease protein	↑	3.08	V	Defense mechanisms	COG1132V
SSU0745		ABC transporter, ATP-binding/permease protein	↑	4.52	V	Defense mechanisms	COG1132V
SSU0746		putative polysaccharide deacetylase	↓	-2.07	G	Carbohydrate transport and metabolism	COG0726G
SSU0761	mdtK, norM	putative multidrug resistance protein (pseudogene	↑	6.63	-	hypothetical protein	-
SSU0762			↑	4.57	-	hypothetical protein	-
SSU0763	rimM	16S rRNA processing protein	↑	2.3	J	Translation	COG0806J
SSU0764	trmD	tRNA (Guanine-N(1)-)-methyltransferase	↑	2.86	J	Translation	COG0336J
SSU0765	hisC	putative histidinol-phosphate aminotransferase	↑	2.99	E	Amino acid transport and metabolism	COG0079E
SSU0766		DeoR family regulatory protein	↓	-3.94	KG	Transcription	COG1349KG
SSU0767	fruK, fruB	putative 1-phosphofructokinase	↓	-3.63	G	Carbohydrate transport and metabolism	COG1105G
SSU0768	fruA	putative fructose-specific phosphotransferase system (PTS), IIABC component	↓	-2.93	G	Carbohydrate transport and metabolism	COG1299G
SSU0787		putative membrane protein	↑	2.28	-	hypothetical protein	-
SSU0800		hypothetical protein	↓	-2.48	-	hypothetical protein	-
SSU0810		conserved hypothetical protein	↑	3.98	K	Transcription	COG3655K
SSU0823		conserved hypothetical protein (pseudogene	↑	2.93	-	hypothetical protein	-
SSU0824			↑	4.34	-	hypothetical protein	-
SSU0825		tyrosine recombinase XerC	↑	5.66	L	Replication, recombination and repair	COG4974L
SSU0851		conserved hypothetical protein	↑	2.32	P	Inorganic ion transport and metabolism	COG0607P
SSU0853		conserved hypothetical protein	↓	-2.14	-	hypothetical protein	-
SSU0854		haemolysin-III related membrane protein	↓	-2.38	R	General function prediction only	COG1272R
SSU0864	pyrE	orotate phosphoribosyltransferase	↑	2.1	F	Nucleotide transport and metabolism	COG0461F
SSU0865		conserved hypothetical protein	↑	2.29	C	Energy production and conversion	COG0221C
SSU0866	pyrF	orotidine 5'-phosphate decarboxylase	↑	2.31	F	Nucleotide transport and metabolism	COG0284F
SSU0889		hypothetical protein	↑	2.01	-	hypothetical protein	-
SSU0890	lacX	aldose 1-epimerase	↑	3.53	G	Carbohydrate transport and metabolism	COG2017G
SSU0891	lacG	6-phospho-beta-galactosidase	↑	5.04	G	Carbohydrate transport and metabolism	COG2723G
SSU0892	lacE	putative lactose-specific phosphotransferase system (PTS), IIBC component	↑	6.66	G	Carbohydrate transport and metabolism	COG1455G
SSU0893	lacF	putative lactose-specific phosphotransferase system (PTS), IIA component	↑	3.35	G	Carbohydrate transport and metabolism	COG1447G
SSU0894	lacT	transcription antiterminator LacT	↑	5.39	K	Transcription	COG3711K
SSU0895	lacD	tagatose 1,6-diphosphate aldolase	↑	11.5	G	Carbohydrate transport and metabolism	COG3684G
SSU0896	lacC	tagatose-6-phosphate kinase (pseudogene	↑	6.25	G	Carbohydrate transport and metabolism	-
SSU0897			↑	7.29	-	hypothetical protein	-
SSU0898	lacB	galactose-6-phosphate isomerase LacB subunit"	↑	5.34	G	Carbohydrate transport and metabolism	COG0698G
SSU0899	lacA	galactose-6-phosphate isomerase LacA subunit	↑	4.48	G	Carbohydrate transport and metabolism	COG0698G
SSU0900		hypothetical protein	↑	4.45	-	hypothetical protein	-
SSU0916		conserved hypothetical protein	↓	-2.16	S	Function unknown	COG2357S
SSU0935	cdd	cytidine deaminase	↓	-2.01	F	Nucleotide transport and metabolism	COG0295F
SSU0937	deoA	thymidine phosphorylase	↓	-3.03	F	Nucleotide transport and metabolism	COG0213F
SSU0938		putative methyltransferase	↓	-3.16	J	Translation	COG2813J
SSU0946		putative exported protein	↑	2.11	-	hypothetical protein	-
SSU0947		putative transposase	↑	5.05	L	Replication, recombination and repair	COG3547L
SSU0984		cation efflux family protein	↑	3.77	P	Inorganic ion transport and metabolism	COG0053P
SSU1002	uxuA	putative mannonate dehydratase	↓	-1.99	G	Carbohydrate transport and metabolism	COG1312G
SSU1018	atpF	ATP synthase B chain	↓	-2.01	C	Energy production and conversion	COG0711C
SSU1034		ArsR family regulatory protein	↑	7.31	K	Transcription	COG1497K
SSU1035		Major Facilitator Superfamily protein	↑	8.31	-	hypothetical protein	-
SSU1067		conserved hypothetical protein	↓	-2.01	-	hypothetical protein	-
SSU1070		putative membrane protein	↓	-2.55	-	hypothetical protein	-
SSU1071		putative DNA-binding protein	↓	-1.99	K	Transcription	COG1476K
SSU1072		putative membrane protein	↓	-2.39	-	hypothetical protein	-
SSU1073		putative membrane protein	↓	-2.13	-	hypothetical protein	-
SSU1074		putative membrane protein	↓	-2.22	-	hypothetical protein	-
SSU1103		histidine triad protein	↑	2.26	-	hypothetical protein	-
SSU1104	rplT	50S ribosomal protein L20	↑	2.83	J	Translation	COG0292J
SSU1105	rpmI	50S ribosomal protein L35	↑	2.74	J	Translation	COG0291J
SSU1106	infC	translation initiation factor IF-3	↑	2.89	J	Translation	COG0290J
SSU1123		putative glycosyltransferase	↓	-2.10	M	Cell wall/membrane biogenesis	COG0463M
SSU1154			↑	2.13	-	hypothetical protein	-
SSU1180		putative cation-transporting ATPase	↓	-2.53	P	Inorganic ion transport and metabolism	COG0474P
SSU1202	ccpA, graR, amyR, alsA	catabolite control protein A	↓	-2.31	K	Transcription	COG1609K
SSU1212		conserved hypothetical protein	↓	-2.58	-	hypothetical protein	-
SSU1214	copA	copper-transporting ATPase	↑	3.12	P	Inorganic ion transport and metabolism	COG2217P
SSU1218	smpB	SsrA-binding protein	↑	2.85	O	Posttranslational modification, protein turnover, chaperones	COG0691O
SSU1219	rnr, vacB	putative exoribonuclease R	↑	2.41	K	Transcription	COG0557K
SSU1235			↑	3.11	-	hypothetical protein	-
SSU1246		cation transporting ATPase	↑	2.28	P	Inorganic ion transport and metabolism	COG0474P
SSU1257	mscL	large-conductance mechanosensitive channel	↑	2.02	M	Cell wall/membrane biogenesis	COG1970M
SSU1260		putative membrane protein	↓	-2.60	S	Function unknown	COG4478S
SSU1292		putative membrane protein	↓	-2.13	S	Function unknown	COG1624S
SSU1308		6-phospho-beta-glucosidase	↓	-2.31	G	Carbohydrate transport and metabolism	COG2723G
SSU1309		beta-glucoside-specific phosphotransferasesystem (PTS), IIABC component	↓	-2.79	G	Carbohydrate transport and metabolism	COG1263G
SSU1310		transcription antiterminator	↓	-2.97	K	Transcription	COG3711K
SSU1316		conserved hypothetical protein	↑	2.5	-	hypothetical protein	-
SSU1317		haloacid dehalogenase-like hydrolase	↑	3.13	R	General function prediction only	COG1011R
SSU1318	relE	putative RelE protein	↑	3.71	JD	Translation	COG2026JD
SSU1319		conserved hypothetical protein	↑	3.67	-	hypothetical protein	-
SSU1324		putative transposase	↑	6.55	L	Replication, recombination and repair	COG3547L
SSU1345		putative DNA-binding phage protein	↓	-2.03	K	Transcription	COG1476K
SSU1349		ApbE family protein	↑	3.84	H	Coenzyme transport and metabolism	COG1477H
SSU1350		conserved hypothetical protein	↑	4.59	R	General function prediction only	COG0618R
SSU1377		putative membrane protein	↓	-2.43	-	hypothetical protein	-
SSU1378		putative membrane protein	↓	-2.51	-	hypothetical protein	-
SSU1386		ArsR family regulatory protein	↑	2.16	K	Transcription	COG0640K
SSU1389		conserved hypothetical protein	↑	2.67	-	hypothetical protein	-
SSU1390		putative lipoprotein	↑	2.75	S	Function unknown	COG4886S
SSU1391		putative membrane protein	↑	2.12	-	hypothetical protein	-
SSU1399		hypothetical protein	↑	3.34	-	hypothetical protein	-
SSU1400		putative short chain dehydrogenase	↑	2.48	IQR	Lipid transport and metabolism	COG1028IQR
SSU1401		conserved hypothetical protein	↑	2.19	-	hypothetical protein	-
SSU1402		putative membrane protein	↑	2.47	-	hypothetical protein	-
SSU1404		putative membrane protein	↑	2.24	-	hypothetical protein	-
SSU1411		putative aminotransferase	↑	4.43	E	Amino acid transport and metabolism	COG0436E
SSU1412		conserved hypothetical protein	↑	4.07	S	Function unknown	COG4922S
SSU1413		ABC-type glycine betaine transport system protein	↑	4.83	M	Cell wall/membrane biogenesis	COG1732M
SSU1414		ABC-type glycine betaine transport system ATP-binding protein	↑	4.95	E	Amino acid transport and metabolism	COG1125E
SSU1415		MarR family regulatory protein	↑	4.05	K	Transcription	COG1846K
SSU1422		transposase	↓	-2.43	L	Replication, recombination and repair	COG3415L
SSU1424		hypothetical protein	↓	-2.38	-	hypothetical protein	-
SSU1426	tex	putative RNA binding protein (fragment	↑	2.04	-	hypothetical protein	-
SSU1434		putative flavoprotein	↑	2.45	R	General function prediction only	COG2249R
SSU1435	metK	S-adenosylmethionine synthetase	↑	2.78	H	Coenzyme transport and metabolism	COG0192H
SSU1436		putative cytidine and deoxycytidylate deaminase	↑	9.74	F	Nucleotide transport and metabolism	COG2131F
SSU1437		hypothetical protein	↑	5.86	-	hypothetical protein	-
SSU1438		M42 gutamyl aminopeptidase	↑	6.34	G	Carbohydrate transport and metabolism	COG1363G
SSU1440		putative membrane protein	↑	10.01	-	hypothetical protein	-
SSU1444		conserved hypothetical protein	↓	-2.04	K	Transcription	COG1695K
SSU1446	Gfo/Idh/MocA	conserved hypothetical protein (pseudogene	↓	-2.64	-	hypothetical protein	-
SSU1447		putative RNA helicase	↓	-2.55	LKJ	Replication, recombination and repair	COG0513LKJ
SSU1448		polysaccharide deacetylase family protein	↑	3.41	G	Carbohydrate transport and metabolism	COG0726G
SSU1451	gpmA	2,3-bisphosphoglycerate-dependent phosphoglycerate mutase	↓	-2.23	G	Carbohydrate transport and metabolism	COG0588G
SSU1457		putative transposase	↑	4.14	L	Replication, recombination and repair	COG3547L
SSU1496		response regulator protein	↑	2.76	TK	Signal transduction mechanisms	COG2197TK
SSU1497		histidine sensor kinase protein	↑	2.38	T	Signal transduction mechanisms	COG4585T
SSU1498		ABC-2 type transporter membrane protein	↑	4.47	V	Defense mechanisms	COG0842V
SSU1499		ABC transporter ATP-binding protein	↑	3.15	V	Defense mechanisms	COG1131V
SSU1500	dpr	Dps-like peroxide resistance protein Dpr	↑	3.11	P	Inorganic ion transport and metabolism	COG0783P
SSU1502		putative phosphotyrosine protein phosphatase	↑	4.41	T	Signal transduction mechanisms	COG0394T
SSU1503		putative membrane protein	↑	3.19	S	Function unknown	COG4642S
SSU1504		acyltransferase family protein	↑	3.64	I	Lipid transport and metabolism	COG1835I
SSU1521		putative membrane protein	↓	-2.00	R	General function prediction only	COG0670R
SSU1522		conserved hypothetical protein	↓	-2.00	R	General function prediction only	COG1418R
SSU1578		gamma-glutamyl hydrolase	↑	2.1	R	General function prediction only	COG2071R
SSU1583	manL	putative mannose/glucose-specific phosphotransferase system (PTS), IIAB component	↓	-2.06	G	Carbohydrate transport and metabolism	COG3444G
SSU1588		type I restriction-modification system M protein	↑	4.07	V	Defense mechanisms	COG0286V
SSU1589		type I restriction-modification system S protein	↑	4.34	V	Defense mechanisms	COG0732V
SSU1590		type I restriction-modification system R	↑	6.22	V	Defense mechanisms	COG0610V
SSU1591		conserved hypothetical protein	↑	4.34	-	hypothetical protein	-
SSU1593		CAAX amino terminal protease family protein pseudogene	↑	2.38	-	hypothetical protein	-
SSU1595		conserved hypothetical protein	↑	2.66	-	hypothetical protein	-
SSU1596		acetyltransferase (GNAT) family protein	↑	3.25	R	General function prediction only	COG0456R
SSU1639		putative lipoprotein	↑	2.18	-	hypothetical protein	-
SSU1641	rbfA	ribosome-binding factor A	↑	2.91	J	Translation	COG0858J
SSU1642	infB	translation initiation factor IF-2	↑	2.32	J	Translation	COG0532J
SSU1643		ribosomal protein L7Ae/L30e/S12e/Gadd45 family protein	↑	2.43	J	Translation	COG1358J
SSU1644		conserved hypothetical protein	↑	2.37	K	Transcription	COG2740K
SSU1645	nusA	putative N utilization substance protein A	↑	2.08	K	Transcription	COG0195K
SSU1658		putative transposase (pseudogene	↑	5.74	L	Replication, recombination and repair	-
SSU1659			↑	3.48	-	hypothetical protein	-
SSU1666	sufB	conserved hypothetical protein	↑	3.09	O	Posttranslational modification, protein turnover, chaperones	COG0719O
SSU1667	rpsO	30S ribosomal protein S15 (fragment	↑	2.85	J	Translation	-
SSU1668	iscU	NifU-like protein	↑	2.94	C	Energy production and conversion	COG0822C
SSU1669	csdB, sufS	putative cysteine desulfurase	↑	2.74	E	Amino acid transport and metabolism	COG0520E
SSU1670	sufD	conserved hypothetical protein	↑	2.14	O	Posttranslational modification, protein turnover, chaperones	COG0719O
SSU1692	rplM	50S ribosomal protein L13	↑	2.94	J	Translation	COG0102J
SSU1693		50S ribosomal protein l13 (fragment	↑	2.88	J	Translation	-
SSU1706		putative transposase	↑	5.64	L	Replication, recombination and repair	COG3547L
SSU1729	pyrP	uracil permease	↑	3.17	F	Nucleotide transport and metabolism	COG2233F
SSU1744		nitroreductase family protein	↑	2.21	R	General function prediction only	COG3560R
SSU1749		dihydroxyacetone kinase family protein	↓	-2.69	G	Carbohydrate transport and metabolism	COG2376G
SSU1750		dihydroxyacetone kinase family protein	↓	-2.35	G	Carbohydrate transport and metabolism	COG2376G
SSU1751		sugar phosphotransferase system (PTS), fructose family, IIA component	↓	-2.07	S	Function unknown	COG3412S
SSU1758	purA	adenylosuccinate synthetase	↑	2.73	F	Nucleotide transport and metabolism	COG0104F
SSU1763		MutT/NUDIX hydrolase family protein	↑	11.65	F	Nucleotide transport and metabolism	COG1051F
SSU1764		nicotinamide mononucleotide transporter	↑	5.59	H	Coenzyme transport and metabolism	COG3201H
SSU1765	nadR	putative transcriptional regulator	↑	13.9	H	Coenzyme transport and metabolism	COG3172H
SSU1766	clpC	putative stress response-related Clp ATPase	↑	4.07	O	Posttranslational modification, protein turnover, chaperones	COG0542O
SSU1767	ctsR	transcriptional regulator	↑	5.46	K	Transcription	COG4463K
SSU1772		putative adenylate kinase	↓	-2.28	-	hypothetical protein	-
SSU1816		Major Facilitator Superfamily protein	↑	2.94	-	hypothetical protein	-
SSU1817		putative membrane protein	↑	2.07	-	hypothetical protein	-
SSU1818		putative DNA-binding protein	↑	2.32	KT	Transcription	COG3279KT
SSU1821	sms, radA	putative DNA repair protein	↑	7.65	O	Posttranslational modification, protein turnover, chaperones	COG1066O
SSU1822		conserved hypothetical protein	↑	6.63	G	Carbohydrate transport and metabolism	COG0406G
SSU1823		deoxyuridine 5'-triphosphate nucleotidohydrolase	↑	5.71	F	Nucleotide transport and metabolism	COG0756F
SSU1824		ABC transporter ATP-binding membrane protein	↑	9.01	V	Defense mechanisms	COG1132V
SSU1825		ABC transporter ATP-binding membrane protein	↑	6.76	V	Defense mechanisms	COG1132V
SSU1826		MarR family regulatory protein	↑	4.59	K	Transcription	COG1846K
SSU1829		rhomboid family membrane protein	↓	-3.25	R	General function prediction only	COG0705R
SSU1830		5-formyltetrahydrofolate cyclo-ligase family protein	↓	-2.41	H	Coenzyme transport and metabolism	COG0212H
SSU1837		hypothetical protein	↑	2.85	-	hypothetical protein	-
SSU1838		putative deaminase	↑	3.55	FJ	Nucleotide transport and metabolism	COG0590FJ
SSU1902		conserved hypothetical protein	↓	-2.41	-	hypothetical protein	-
SSU1913		putative membrane protein	↓	-3.66	-	hypothetical protein	-
SSU1924		acetyltransferase (GNAT) family protein	↓	-2.85	R	General function prediction only	COG2153R
SSU1925		aldo/keto reductase family protein	↓	-2.16	R	General function prediction only	COG4989R
SSU1928		putative membrane protein	↓	-1.99	-	hypothetical protein	-
SSU1935	rpsD	30S ribosomal protein S4	↑	2.25	J	Translation	COG0522J
SSU1936		hypothetical protein	↑	2.44	-	hypothetical protein	-
SSU1947		putative Trna (5-methylaminomethyl-2-thiouridylate)-methyltransferase	↓	-2.01	J	Translation	COG0482J
SSU1950		putative exported protein	↓	-4.59	M	Cell wall/membrane biogenesis	COG1388M
SSU1957		conserved hypothetical protein	↓	-2.19	R	General function prediction only	COG0612R
a Lower gene expression in strain 10ΔflpS compared to wildtype strain 10 is indicated by ↓, ↑ indicates higher gene expression in strain 10ΔflpS compared to wildtype strain 10.
b Fold change gene expression, negative value indicates lower gene expression in strain 10ΔflpS compared to wildtype strain 10.
c One letter code for grouping of gene products in functional classification and COG (clustering of orthologous groups of proteins).

## Sheet: Table S5
Supplementary Table S5. Overview of significantly higher and lower expressed genes as determined by comparative DNA microarray analysis of the S. suis wildtype strain 10 and 10ΔflpS during stationary growth.
Locus tag	Gene	Gene product	Regulation	Fold change	COG-Codec	Functional classification	COG
strain P1/7			in 10ΔflpSa	gene expressionb
SSU0019		putative membrane protein	↑	2.71	-	hypothetical protein	-
SSU0063	Spx	regulatory protein Spx	↓	-4.06	P	Inorganic ion transport and metabolism	COG1393P
SSU0064		conserved hypothetical protein	↓	-2.46	S	Function unknown	COG4472S
SSU0065		putative Holliday junction resolvase	↓	-2.48	L	Replication, recombination and repair	COG0816L
SSU0066		conserved hypothetical protein	↓	-2.16	S	Function unknown	COG3906S
SSU0068	ComX2	putative competence-specific global transcription modulator (fragment)	↑	3.49	K	Transcription	-
SSU0069	rpsJ	30S ribosomal protein S10	↑	2.15	J	Translation	COG0051J
SSU0070	rplC	50S ribosomal protein L3	↑	2.45	J	Translation	COG0087J
SSU0071	rplD	50S ribosomal protein L4	↑	2.37	J	Translation	COG0088J
SSU0072	rplW	50S ribosomal protein L23	↑	2.16	J	Translation	COG0089J
SSU0073	rplB	50S ribosomal protein L2	↑	2.14	J	Translation	COG0090J
SSU0074	rpsS	30S ribosomal protein S19	↑	2.18	J	Translation	COG0185J
SSU0075	rplV	50S ribosomal protein L22	↑	2.39	J	Translation	COG0091J
SSU0076	rpsC	30S ribosomal protein S3	↑	2.02	J	Translation	COG0092J
SSU0077	rplP	50S ribosomal protein L16	↑	2.03	J	Translation	COG0197J
SSU0078	rpmC	50S ribosomal protein L29	↑	2.05	J	Translation	-
SSU0086		hypothetical protein	↑	2.1	-	hypothetical protein	-
SSU0094	adk	adenylate kinase	↑	2.66	F	Nucleotide transport and metabolism	COG0563F
SSU0096	rpmJ	50S ribosomal protein L36	↑	2.08	J	Translation	COG0257J
SSU0097	rpsM	30S ribosomal protein S13	↑	2.18	J	Translation	COG0099J
SSU0098	rpsK	30S ribosomal protein S11	↑	2.26	J	Translation	COG0100J
SSU0099	rpoA	DNA-directed RNA polymerase alpha chain	↑	2.11	K	Transcription	COG0202K
SSU0100	rplQ	50S ribosomal protein L17	↑	2.06	J	Translation	COG0203J
SSU0109		hypothetical protein	↓	-4.38	-	hypothetical protein	-
SSU0112		MarR-family regulatory protein	↑	2.43	K	Transcription	COG1846K
SSU0113		ABC transporter ATP-binding protein	↑	2.98	P	Inorganic ion transport and metabolism	COG1121P
SSU0114		ABC transporter permease protein	↑	3.69	P	Inorganic ion transport and metabolism	COG1108P
SSU0115	adcA	zinc-binding protein AdcA precursor	↑	4.16	R	General function prediction only	COG3443R
SSU0119		putative histidine triad (HIT) protein	↑	2.1	FGR	Nucleotide transport and metabolism	COG0537FGR
SSU0148	rpsL	30S ribosomal protein S12	↑	2.72	J	Translation	COG0048J
SSU0149	rpsG	30S ribosomal protein S7	↑	2.76	J	Translation	COG0049J
SSU0151	fus	elongation factor G (EF-G)"	↑	2.18	J	Translation	COG0480J
SSU0152	pepO	putative endopeptidase	↑	3.54	O	Posttranslational modification, protein turnover, chaperones	COG3590O
SSU0156	glnR	MerR family regulatory protein	↑	3.63	K	Transcription	COG0789K
SSU0157	glnA	putative glutamine synthetase	↑	3.19	E	Amino acid transport and metabolism	COG0174E
SSU0163	msmR	AraC-family regulatory protein	↓	-2.57	K	Transcription	COG2207K
SSU0164		extracellular solute-binding lipoprotein	↓	-2.43	G	Carbohydrate transport and metabolism	COG1653G
SSU0191	pflB	formate acetyltransferase	↓	-6.73	C	Energy production and conversion	COG1882C
SSU0198	xylR	putative repressor protein	↓	-2.14	KG	Transcription	COG1940KG
SSU0199		sugar phosphotransferase system (PTS), IIC	↓	-2.36	G	Carbohydrate transport and metabolism	COG1455G
SSU0200		conserved hypothetical protein	↓	-5.74	-	hypothetical protein	-
SSU0201		putative surface-anchored protein	↓	-2.89	-	hypothetical protein	-
SSU0202		putative exported protein	↓	-4.69	-	hypothetical protein	-
SSU0203	tauC	binding-protein-dependent transport system protein	↓	-3.58	P	Inorganic ion transport and metabolism	COG0600P
SSU0204	tauB	ABC transporter ATP-binding protein	↓	-2.25	P	Inorganic ion transport and metabolism	COG1116P
SSU0205	tauA	extracellular solute binding protein	↓	-2.75	P	Inorganic ion transport and metabolism	COG0715P
SSU0206	nagB	glucosamine-6-phosphate isomerase	↓	-2.39	G	Carbohydrate transport and metabolism	COG0363G
SSU0234	gdh	NADP-specific glutamate dehydrogenase	↑	2.9	E	Amino acid transport and metabolism	COG0334E
SSU0235	pyrD	putative dihydroorotate dehydrogenase	↑	2.17	F	Nucleotide transport and metabolism	COG0167F
SSU0238		putative membrane protein	↓	-2.01	R	General function prediction only	COG3694R
SSU0239		putative membrane protein	↓	-2.3	R	General function prediction only	COG4587R
SSU0240		ABC transporter ATP-binding protein	↓	-2.04	R	General function prediction only	COG4586R
SSU0246	cidA	LrgA family protein	↑	2.27	R	General function prediction only	COG1380R
SSU0247	lrgB	LrgB-like family protein	↑	2	M	Cell wall/membrane biogenesis	COG1346M
SSU0249	gla	glycerol facilitator-aquaporin	↑	2.04	G	Carbohydrate transport and metabolism	COG0580G
SSU0254	pspC	putative surface-anchored protein (pseudogene)"	↑	2.57	-	hypothetical protein	-
SSU0255		hypothetical protein	↑	2.08	-	hypothetical protein	-
SSU0261	adhE	aldehyde-alcohol dehydrogenase 2	↓	-3.12	C	Energy production and conversion	COG1454C
SSU0276		conserved hypothetical protein	↑	3.26	S	Function unknown	COG2848S
SSU0286		putative DNA-binding protein	↑	3.48	K	Transcription	COG3655K
SSU0287		putative membrane protein	↑	3.11	-	hypothetical protein	-
SSU0288		putative cation-transporting ATPase	↑	20.14	P	Inorganic ion transport and metabolism	COG2217P
SSU0289		ferric uptake regulator family protein	↓	-2.51	P	Inorganic ion transport and metabolism	COG0735P
SSU0296		hypothetical protein	↑	2.03	-	hypothetical protein	-
SSU0297		putative transcription regulation protein	↑	2.48	K	Transcription	COG1959K
SSU0298		zinc-binding dehydrogenase	↑	2.01	CR	Energy production and conversion	COG0604CR
SSU0299		hydrolase, alpha/beta fold family	↑	2.07	R	General function prediction only	COG0596R
SSU0300		short chain dehydrogenase	↑	2.14	R	General function prediction only	COG0300R
SSU0302		putative transcription regulation protein	↑	2.39	K	Transcription	COG1959K
SSU0308	lmb	laminin binding protein	↑	2.03	P	Inorganic ion transport and metabolism	COG0803P
SSU0309		Streptococcal histidine triad protein	↑	7.04	-	hypothetical protein	-
SSU0311	pyrG	putative CTP synthase	↑	2.07	F	Nucleotide transport and metabolism	COG0504F
SSU0318		putative universal stress protein	↓	-2.48	T	Signal transduction mechanisms	COG0589T
SSU0319		putative aminotransferase	↑	2.03	E	Amino acid transport and metabolism	COG0436E
SSU0328	galR	galactose operon repressor	↓	-2.45	K	Transcription	COG1609K
SSU0329	galK	galactokinase	↓	-4.06	G	Carbohydrate transport and metabolism	COG0153G
SSU0330	galT	galactose-1-phosphate uridylyltransferase	↓	-14.03	G	Carbohydrate transport and metabolism	COG4468G
SSU0333		hypothetical protein	↑	2.48	-	hypothetical protein	-
SSU0340		hypothetical protein	↓	-2.16	-	hypothetical protein	-
SSU0341		isochorismatase family protein (pseudogene	↓	-2.28	-	hypothetical protein	-
SSU0352	clpL	putative ATP-dependent protease ATP-binding subunit ClpL	↑	5.62	O	Posttranslational modification, protein turnover, chaperones	COG0542O
SSU0361		conserved hypothetical protein	↑	4.55	S	Function unknown	COG1912S
SSU0362		putative membrane protein	↑	3.65	S	Function unknown	COG4720S
SSU0364		conserved hypothetical protein	↑	2.45	R	General function prediction only	COG1054R
SSU0391	cysM	putative cysteine synthase	↑	3.54	E	Amino acid transport and metabolism	COG0031E
SSU0395		sigma 54 modulation protein / S30EA ribosomal protein	↓	-6.28	J	Translation	COG1544J
SSU0402		putative beta-galactosidase precursor	↓	-5.66	G	Carbohydrate transport and metabolism	COG1874G
SSU0403		sugar phosphotransferase system (PTS), sorbose subfamily, IIB component	↓	-6.23	G	Carbohydrate transport and metabolism	COG3444G
SSU0404		sugar phosphotransferase system (PTS) sorbose-specific family, IIC com	↓	-6.82	G	Carbohydrate transport and metabolism	COG3715G
SSU0405		sugar phosphotransferase system (PTS), mannose/fructose/sorbose family, IID component	↓	-4.35	G	Carbohydrate transport and metabolism	COG3716G
SSU0406		sugar phosphotransferase system (PTS), fructose family, IIA component	↓	-4.38	G	Carbohydrate transport and metabolism	COG2893G
SSU0407	galM	putative aldose 1-epimerase	↓	-2.79	G	Carbohydrate transport and metabolism	COG2017G
SSU0413		putative membrane protein	↓	-2.27	-	hypothetical protein	-
SSU0421		BipA family GTPase	↑	2.66	T	Signal transduction mechanisms	COG1217T
SSU0423	dnaC	hypothetical protein	↑	2.14	-	hypothetical protein	-
SSU0442		conserved hypothetical protein	↓	-2.04	-	hypothetical protein	-
SSU0448	folD	FolD bifunctional protein	↑	2.02	H	Coenzyme transport and metabolism	COG0190H
SSU0463		putative cyclase	↑	8.73	R	General function prediction only	COG1878R
SSU0497		FAD dependent oxidoreductase	↓	-2.07	E	Amino acid transport and metabolism	COG0665E
SSU0500	glmS, gcaA	glucosamine--fructose-6-phosphate aminotransferase [isomerizing	↑	3.05	M	Cell wall/membrane biogenesis	COG0449M
SSU0502		putative amino acid ABC transporter ATP-binding protein	↑	2.16	E	Amino acid transport and metabolism	COG1126E
SSU0515	cps2A	integral membrane regulatory protein Wzg	↑	2.05	M	Cell wall/membrane biogenesis	-
SSU0556		hypothetical protein	↓	-2.01	-	hypothetical protein	-
SSU0580	arcA	arginine deiminase	↓	-163.14	E	Amino acid transport and metabolism	COG2235E
SSU0581		acetyltransferase (GNAT) family protein	↓	-173.65	R	General function prediction only	COG2153R
SSU0582	arcB	ornithine carbamoyltransferase	↓	-157.59	E	Amino acid transport and metabolism	COG0078E
SSU0583	arcC	carbamate kinase	↓	-313	E	Amino acid transport and metabolism	COG0549E
SSU0584		C4-dicarboxylate anaerobic carrier protein	↓	-22.94	S	Function unknown	COG1288S
SSU0585		petidase family M20/M25/M40 protein	↓	-3.14	E	Amino acid transport and metabolism	COG0624E
SSU0594		putative exported protein	↑	2.03	-	hypothetical protein	-
SSU0607	fhuC	ferrichrome transport ATP-binding protein	↑	2.13	PH	Inorganic ion transport and metabolism	COG1120PH
SSU0633		CAAX amino terminal protease family protein	↑	4.69	-	hypothetical protein	-
SSU0634		hypothetical protein	↑	2.15	-	hypothetical protein	-
SSU0639		hypothetical protein	↑	2.4	-	hypothetical protein	-
SSU0640		type III restriction-modification system modification enzyme (fragment	↑	2.54	-	hypothetical protein	-
SSU0670	gldA	glycerol dehydrogenase	↓	-2.22	C	Energy production and conversion	COG0371C
SSU0682	nox	NADH oxidase	↓	-2.11	R	General function prediction only	COG0446R
SSU0688		Crp family regulatory protein	↓	-2.13	T	Signal transduction mechanisms	COG0664T
SSU0689	udp	putative uridine phosphorylase	↓	-2.23	F	Nucleotide transport and metabolism	COG2820F
SSU0691		cobalt transport family protein	↓	-2.75	P	Inorganic ion transport and metabolism	COG0619P
SSU0692		ABC transporter ATP-binding protein	↓	-2.85	P	Inorganic ion transport and metabolism	COG1122P
SSU0693		ABC transporter ATP-binding protein	↓	-2.99	P	Inorganic ion transport and metabolism	COG1122P
SSU0721		putative 30S ribosomal protein S1	↑	2.3	J	Translation	COG0539J
SSU0723		putative membrane protein	↓	-2.14	-	hypothetical protein	-
SSU0724		putative membrane protein	↓	-2.99	-	hypothetical protein	-
SSU0734		putative membrane protein	↑	2.34	-	hypothetical protein	-
SSU0735	pyrR	PyrR bifunctional protein	↑	6.88	F	Nucleotide transport and metabolism	COG2065F
SSU0736	pyrB	aspartate carbamoyltransferase	↑	5.24	F	Nucleotide transport and metabolism	COG0540F
SSU0737	carA	carbamoyl-phosphate synthase small chain	↑	8.56	EF	Amino acid transport and metabolism	COG0505EF
SSU0738	carB	carbamoyl-phosphate synthase large chain	↑	5.9	EF	Amino acid transport and metabolism	COG0458EF
SSU0742	rpsP	30S ribosomal protein S16	↑	2.31	J	Translation	COG0228J
SSU0743		conserved hypothetical protein	↑	2.59	R	General function prediction only	COG1837R
SSU0745		ABC transporter, ATP-binding/permease protein	↑	2.81	V	Defense mechanisms	COG1132V
SSU0746		putative polysaccharide deacetylase	↓	-2.06	G	Carbohydrate transport and metabolism	COG0726G
SSU0761	mdtK, norM	putative multidrug resistance protein (pseudogene	↑	2.56	-	hypothetical protein	-
SSU0766		DeoR family regulatory protein	↓	-9.99	KG	Transcription	COG1349KG
SSU0767	fruK, fruB	putative 1-phosphofructokinase	↓	-11.71	G	Carbohydrate transport and metabolism	COG1105G
SSU0768	fruA	putative fructose-specific phosphotransferase system (PTS), IIABC component	↓	-10.85	G	Carbohydrate transport and metabolism	COG1299G
SSU0776		putative membrane protein	↓	-3.53	-	hypothetical protein	-
SSU0777		putative membrane protein	↓	-3.63	-	hypothetical protein	-
SSU0788		hypothetical protein	↓	-3.23	-	hypothetical protein	-
SSU0793		acetyltransferase (GNAT) family protein	↑	2.03	R	General function prediction only	COG0456R
SSU0809		hypothetical protein	↓	-3.18	-	hypothetical protein	-
SSU0810		conserved hypothetical protein	↓	-8.82	K	Transcription	COG3655K
SSU0814		hypothetical protein	↓	-2.73	-	hypothetical protein	-
SSU0815		hypothetical protein	↓	-3.36	D	Cell cycle control, mitosis and meiosis	COG1196D
SSU0816	guaA	GMP synthase [glutamine-hydrolyzing	↑	2.27	F	Nucleotide transport and metabolism	COG0519F
SSU0824		hypothetical protein	↓	-2.58	-	hypothetical protein	-
SSU0826		phosphoglucomutase/phosphomannomutase family protein	↓	-2.07	G	Carbohydrate transport and metabolism	COG1109G
SSU0844		haloacid dehalogenase-like hydrolase	↓	-3.61	R	General function prediction only	COG1011R
SSU0845	rplL	50S ribosomal protein L7/L12	↑	2.33	J	Translation	COG0222J
SSU0846	rplJ	50S ribosomal protein L10	↑	2.98	J	Translation	COG0244J
SSU0851		conserved hypothetical protein	↑	2.61	P	Inorganic ion transport and metabolism	COG0607P
SSU0860	sntC	putative 5'-nucleotidase	↓	-2.36	F	Nucleotide transport and metabolism	COG0737F
SSU0862	ung	uracil-DNA glycosylase	↑	4.35	L	Replication, recombination and repair	COG0692L
SSU0863		glycosyl transferase	↑	4.33	M	Cell wall/membrane biogenesis	COG0463M
SSU0864	pyrE	orotate phosphoribosyltransferase	↑	13.87	F	Nucleotide transport and metabolism	COG0461F
SSU0865		conserved hypothetical protein	↑	13.34	C	Energy production and conversion	COG0221C
SSU0866	pyrF	orotidine 5'-phosphate decarboxylase	↑	9	F	Nucleotide transport and metabolism	COG0284F
SSU0867	pyrD	dihydroorotate dehydrogenase, catalytic subunit	↑	4.06	F	Nucleotide transport and metabolism	COG0167F
SSU0868	pyrK	dihydroorotate dehydrogenase electron transfer subunit	↑	2.95	HC	Coenzyme transport and metabolism	COG0543HC
SSU0869		LysR family regulatory protein	↓	-2.03	K	Transcription	COG0583K
SSU0870	glgC	glucose-1-phosphate adenylyltransferase	↓	-2.48	G	Carbohydrate transport and metabolism	COG0448G
SSU0871	glgC	glucose-1-phosphate adenylyltransferase pseudogene	↓	-2.3	G	Carbohydrate transport and metabolism	-
SSU0872		hypothetical protein	↓	-2.22	G	Carbohydrate transport and metabolism	-
SSU0883		putative glutamine ABC transporter glutamine-binding protein/permease protein	↑	4.01	E	Amino acid transport and metabolism	COG0765E
SSU0884	glnQ1	putative glutamine ABC transporter, ATP-binding protein 1	↑	2.72	E	Amino acid transport and metabolism	COG1126E
SSU0888		putative membrane protein	↓	-2.22	-	hypothetical protein	-
SSU0891	lacG	6-phospho-beta-galactosidase	↑	2.16	G	Carbohydrate transport and metabolism	COG2723G
SSU0892	lacE	putative lactose-specific phosphotransferase system (PTS), IIBC component	↑	2.09	G	Carbohydrate transport and metabolism	COG1455G
SSU0895	lacD	tagatose 1,6-diphosphate aldolase	↑	3.98	G	Carbohydrate transport and metabolism	COG3684G
SSU0896	lacC	tagatose-6-phosphate kinase (pseudogene	↑	2.04	G	Carbohydrate transport and metabolism	-
SSU0897		hypothetical protein	↑	3.08	-	hypothetical protein	-
SSU0898	lacB	galactose-6-phosphate isomerase LacB subunit"	↑	2.29	G	Carbohydrate transport and metabolism	COG0698G
SSU0900		hypothetical protein	↑	3.02	-	hypothetical protein	-
SSU0908		putative phage repressor-like protein	↓	-2.1	K	Transcription	COG2932K
SSU0936	deoC	deoxyribose-phosphate aldolase	↓	-2.22	F	Nucleotide transport and metabolism	COG0274F
SSU0937	deoA	thymidine phosphorylase	↓	-3.18	F	Nucleotide transport and metabolism	COG0213F
SSU0938		putative methyltransferase	↓	-2.53	J	Translation	COG2813J
SSU0939	coaA	pantothenate kinase	↓	-2.31	H	Coenzyme transport and metabolism	COG1072H
SSU0946		putative exported protein	↓	-2.51	-	hypothetical protein	-
SSU0947		putative transposase	↑	2.66	L	Replication, recombination and repair	COG3547L
SSU0984		cation efflux family protein	↑	2.72	P	Inorganic ion transport and metabolism	COG0053P
SSU0998		glycosyl hydrolase family protein	↓	-3.68	G	Carbohydrate transport and metabolism	COG1472G
SSU0999		glycosyl hydrolase family protein	↓	-3.03	G	Carbohydrate transport and metabolism	COG1472G
SSU1000		haloacid dehalogenase-like hydrolase	↓	-5.82	R	General function prediction only	COG0546R
SSU1001	kduD	putative 2-deoxy-D-gluconate 3-dehydrogenase	↓	-3.78	IQR	Lipid transport and metabolism	COG1028IQR
SSU1002	uxuA	putative mannonate dehydratase	↓	-4.79	G	Carbohydrate transport and metabolism	COG1312G
SSU1003	uxaC	uronate isomerase	↓	-2.66	G	Carbohydrate transport and metabolism	COG1904G
SSU1004	dgoA	putative 2-dehydro-3-deoxy-6-phosphogalactonate aldolase	↓	-2.51	G	Carbohydrate transport and metabolism	COG0800G
SSU1008		putative sugar transporter	↓	-2.01	G	Carbohydrate transport and metabolism	COG2211G
SSU1034		ArsR family regulatory protein	↑	2.77	K	Transcription	COG1497K
SSU1035		Major Facilitator Superfamily protein	↑	2.43	-	hypothetical protein	-
SSU1037		conserved hypothetical protein	↑	2.85	S	Function unknown	COG4868S
SSU1047		LacI family regulatory protein	↓	-2.19	K	Transcription	COG1609K
SSU1048		heparinase II/III-like protein	↓	-3.61	-	hypothetical protein	-
SSU1050	hylA	hyaluronidase precursor (pseudogene	↓	-12.82	-	hypothetical protein	-
SSU1051		hypothetical protein	↓	-25.28	-	hypothetical protein	-
SSU1052		hypothetical protein	↓	-8.57	-	hypothetical protein	-
SSU1053		hypothetical protein	↓	-20.39	-	hypothetical protein	-
SSU1054		putative membrane protein	↓	-7.36	-	hypothetical protein	COG1862U
SSU1055	agaD	putative N-acetylgalactosamine-specific phosphotransferase system (PTS), IID component	↓	-15.35	G	Carbohydrate transport and metabolism	COG3716G
SSU1056	agaW	putative N-acetylgalactosamine-specific phosphotransferase system (PTS), IIC component	↓	-8.28	G	Carbohydrate transport and metabolism	COG3715G
SSU1057	agaV	putative N-acetylgalactosamine-specific phosphotransferase system (PTS), IIB component	↓	-14.03	G	Carbohydrate transport and metabolism	COG3444G
SSU1058	ugl	putative unsaturated glucuronyl hydrolase	↓	-10.78	-	hypothetical protein	-
SSU1059		putative N-acetylgalactosamine-specific phosphotransferase system (PTS), IIA component	↓	-4.32	G	Carbohydrate transport and metabolism	COG2893G
SSU1061	kgdA	putative KHG/KDPG aldolase	↓	-2.6	G	Carbohydrate transport and metabolism	COG0800G
SSU1062		PfkB family carbohydrate kinase	↓	-5.13	G	Carbohydrate transport and metabolism	COG0524G
SSU1063		putative sugar-phosphate isomerase	↓	-4.53	G	Carbohydrate transport and metabolism	COG0698G
SSU1064	idnO	putative gluconate 5-dehydrogenase	↓	-4.99	IQR	Lipid transport and metabolism	COG1028IQR
SSU1104	rplT	50S ribosomal protein L20	↑	3.33	J	Translation	COG0292J
SSU1105	rpmI	50S ribosomal protein L35	↑	3.29	J	Translation	COG0291J
SSU1106	infC	translation initiation factor IF-3	↑	3.27	J	Translation	COG0290J
SSU1143		putative surface-anchored zinc carboxypeptidase	↑	2.75	-	hypothetical protein	-
SSU1163		conserved hypothetical protein	↑	2.32	-	hypothetical protein	-
SSU1164	rplA	50S ribosomal protein L1	↑	2.49	J	Translation	COG0081J
SSU1165	rplK	50S ribosomal protein L11	↑	2.76	J	Translation	COG0080J
SSU1169		beta-fructofuranosidase	↓	-3.01	G	Carbohydrate transport and metabolism	COG1621G
SSU1170		extracellular solute-binding protein	↓	-2.11	G	Carbohydrate transport and metabolism	COG1653G
SSU1192	glnQ4	putative glutamine transporter, ATP-binding protein 4	↑	2.32	E	Amino acid transport and metabolism	COG1126E
SSU1193		putative glutamine-binding protein precursor	↑	2.15	ET	Amino acid transport and metabolism	COG0834ET
SSU1194		putative amino acid ABC transporter, permease protein	↑	2.3	E	Amino acid transport and metabolism	COG0765E
SSU1202	ccpA, graR, amyR, alsA	catabolite control protein A	↓	-2.51	K	Transcription	COG1609K
SSU1215	abpB, pepDB	putative surface-anchored dipeptidase	↓	-9.85	E	Amino acid transport and metabolism	COG4690E
SSU1233		ABC transporter ATP-binding membrane protein	↑	2.1	V	Defense mechanisms	COG1132V
SSU1244		hypothetical protein	↓	-2.43	-	hypothetical protein	-
SSU1245		putative membrane protein	↓	-2.43	-	hypothetical protein	-
SSU1257	mscL	large-conductance mechanosensitive channel	↑	2.14	M	Cell wall/membrane biogenesis	COG1970M
SSU1266	deoD	putative purine nucleoside phosphorylase	↓	-2.23	F	Nucleotide transport and metabolism	COG0813F
SSU1267	punA	putative purine nucleoside phosphorylase	↓	-2.33	F	Nucleotide transport and metabolism	COG0005F
SSU1268		ArsC family protein	↓	-2.99	P	Inorganic ion transport and metabolism	COG1393P
SSU1269	deoB, drm	phosphopentomutase	↓	-2.62	G	Carbohydrate transport and metabolism	COG1015G
SSU1276		putative exported protein	↓	-2.3	-	hypothetical protein	-
SSU1318	relE	putative RelE protein	↑	2.27	JD	Translation	COG2026JD
SSU1321		conserved hypothetical protein	↓	-3.39	S	Function unknown	COG5506S
SSU1324		putative transposase	↑	2.7	L	Replication, recombination and repair	COG3547L
SSU1345		putative DNA-binding phage protein	↓	-2.83	K	Transcription	COG1476K
SSU1346		hypothetical phage protein	↓	-2.64	-	hypothetical protein	-
SSU1353		chorismate mutase type II protein	↑	2.21	E	Amino acid transport and metabolism	COG1605E
SSU1365		conserved hypothetical protein	↓	-2.6	S	Function unknown	COG4471S
SSU1369		sucrose phosphorylase	↓	-2.13	G	Carbohydrate transport and metabolism	COG0366G
SSU1370	msmG	multiple sugar-binding transport system permease protein	↓	-3.41	G	Carbohydrate transport and metabolism	COG0395G
SSU1371	msmF	multiple sugar-binding transport system permease protein	↓	-3.1	G	Carbohydrate transport and metabolism	COG1175G
SSU1372	msmE	multiple sugar-binding protein precursor	↓	-2.16	G	Carbohydrate transport and metabolism	COG1653G
SSU1373	aga	alpha-galactosidase	↓	-4.06	G	Carbohydrate transport and metabolism	COG3345G
SSU1390		putative lipoprotein	↑	2.46	S	Function unknown	COG4886S
SSU1435	metK	S-adenosylmethionine synthetase	↑	2.76	H	Coenzyme transport and metabolism	COG0192H
SSU1440		putative membrane protein	↑	3.53	-	hypothetical protein	-
SSU1480	pflC	pyruvate formate-lyase activating enzyme	↓	-2.5	O	Posttranslational modification, protein turnover, chaperones	COG1180O
SSU1498		ABC-2 type transporter membrane protein	↑	3.02	V	Defense mechanisms	COG0842V
SSU1499		ABC transporter ATP-binding protein	↑	3.65	V	Defense mechanisms	COG1131V
SSU1500	dpr	Dps-like peroxide resistance protein Dpr	↑	2.39	P	Inorganic ion transport and metabolism	COG0783P
SSU1519		pyridoxal-dependent decarboxylase	↑	2.13	E	Amino acid transport and metabolism	COG0019E
SSU1573		conserved hypothetical protein	↑	2.77	S	Function unknown	COG3382S
SSU1574		putative D-methionine transport system permease	↑	2.28	P	Inorganic ion transport and metabolism	COG2011P
SSU1575		putative D-methionine transport ATP-binding protein	↑	3.27	P	Inorganic ion transport and metabolism	COG1135P
SSU1576		putative peptidase	↑	2.57	E	Amino acid transport and metabolism	COG0624E
SSU1577		putative lipoprotein	↑	4.25	P	Inorganic ion transport and metabolism	COG1464P
SSU1578		gamma-glutamyl hydrolase	↑	6.1	R	General function prediction only	COG2071R
SSU1583	manL	putative mannose/glucose-specific phosphotransferase system (PTS), IIAB component	↓	-2.04	G	Carbohydrate transport and metabolism	COG3444G
SSU1584	manM, manY	putative mannose/glucose-specific phosphotransferase system (PTS), IIC component	↓	-2.27	G	Carbohydrate transport and metabolism	COG3715G
SSU1585	manN	putative mannose/glucose-specific phosphotransferase system (PTS), IID component	↓	-2.2	G	Carbohydrate transport and metabolism	COG3716G
SSU1595		conserved hypothetical protein	↑	3.21	-	hypothetical protein	-
SSU1596		acetyltransferase (GNAT) family protein	↑	3.48	R	General function prediction only	COG0456R
SSU1597	accA	acetyl-coenzyme A carboxylase carboxyl transferase subunit alpha	↑	2.09	I	Lipid transport and metabolism	COG0825I
SSU1598	accD	acetyl-coenzyme A carboxylase carboxyl transferase subunit beta	↑	2.11	I	Lipid transport and metabolism	COG0777I
SSU1600	fabZ	3R)-hydroxymyristoyl-[acyl carrier protein dehydratase	↑	2.24	I	Lipid transport and metabolism	COG0764I
SSU1601	fabE	biotin carboxyl carrier protein of acetyl-CoA carboxylase	↑	2.27	I	Lipid transport and metabolism	COG0511I
SSU1628	rpsR	30S ribosomal protein S18	↑	2	J	Translation	COG0238J
SSU1629	ssb	single strand binding protein (SSB)"	↑	2.11	L	Replication, recombination and repair	COG0629L
SSU1630	rpsF	30S ribosomal protein S6	↑	2.43	J	Translation	COG0360J
SSU1641	rbfA	ribosome-binding factor A	↑	2.15	J	Translation	COG0858J
SSU1643		ribosomal protein L7Ae/L30e/S12e/Gadd45 family protein	↑	2.03	J	Translation	COG1358J
SSU1644		conserved hypothetical protein	↑	2.19	K	Transcription	COG2740K
SSU1645	nusA	putative N utilization substance protein A	↑	2.16	K	Transcription	COG0195K
SSU1652		conserved hypothetical protein	↓	-2.51	-	hypothetical protein	-
SSU1658		putative transposase (pseudogene	↑	3.49	L	Replication, recombination and repair	-
SSU1659		hypothetical protein	↑	2.36	-	hypothetical protein	-
SSU1691	rpsI	30S ribosomal protein S9	↑	2.19	J	Translation	COG0103J
SSU1692	rplM	50S ribosomal protein L13	↑	2.4	J	Translation	COG0102J
SSU1693		50S ribosomal protein l13 (fragment	↑	2.6	J	Translation	-
SSU1706		putative transposase	↑	3.17	L	Replication, recombination and repair	COG3547L
SSU1729	pyrP	uracil permease	↑	8.17	F	Nucleotide transport and metabolism	COG2233F
SSU1749		dihydroxyacetone kinase family protein	↓	-6.96	G	Carbohydrate transport and metabolism	COG2376G
SSU1750		dihydroxyacetone kinase family protein	↓	-13.93	G	Carbohydrate transport and metabolism	COG2376G
SSU1751		sugar phosphotransferase system (PTS), fructose family, IIA component	↓	-11.39	S	Function unknown	COG3412S
SSU1752	glpF2	glycerol uptake facilitator protein 2	↓	-6.5	G	Carbohydrate transport and metabolism	COG0580G
SSU1763		MutT/NUDIX hydrolase family protein	↑	2.12	F	Nucleotide transport and metabolism	COG1051F
SSU1765	nadR	putative transcriptional regulator	↑	2.33	H	Coenzyme transport and metabolism	COG3172H
SSU1770	tsf	elongation factor Ts	↑	2.05	J	Translation	COG0264J
SSU1820		putative carbonic anhydrase	↑	2.04	P	Inorganic ion transport and metabolism	COG0288P
SSU1821	sms, radA	putative DNA repair protein	↑	3.24	O	Posttranslational modification, protein turnover, chaperones	COG1066O
SSU1822		conserved hypothetical protein	↑	3.42	G	Carbohydrate transport and metabolism	COG0406G
SSU1823		deoxyuridine 5'-triphosphate nucleotidohydrolase	↑	2.78	F	Nucleotide transport and metabolism	COG0756F
SSU1824		ABC transporter ATP-binding membrane protein	↑	3.37	V	Defense mechanisms	COG1132V
SSU1825		ABC transporter ATP-binding membrane protein	↑	3.09	V	Defense mechanisms	COG1132V
SSU1826		MarR family regulatory protein	↑	2.13	K	Transcription	COG1846K
SSU1849		putative surface-anchored amylopullulanase	↓	-3.61	G	Carbohydrate transport and metabolism	COG1523G
SSU1851	glnQ5	putative glutamine transporter, ATP-binding protein 5	↑	2.53	E	Amino acid transport and metabolism	COG1126E
SSU1852	yckJ	putative amino-acid ABC transporter permease protein	↑	2.48	E	Amino acid transport and metabolism	COG0765E
SSU1853	yckK	putative amino-acid ABC transporter extracellular-binding protein	↑	2.73	ET	Amino acid transport and metabolism	COG0834ET
SSU1901		putative nucleotidase	↑	2.32	F	Nucleotide transport and metabolism	COG0737F
SSU1902		conserved hypothetical protein	↑	2.37	-	hypothetical protein	-
SSU1903	nrdD	anaerobic ribonucleoside-triphosphate reductase"	↑	2.45	F	Nucleotide transport and metabolism	COG1328F
SSU1909	argR	putative arginine repressor	↓	-2.01	K	Transcription	COG1438K
SSU1914	malQ	putative 4-alpha-glucanotransferase	↓	-4.69	G	Carbohydrate transport and metabolism	COG1640G
SSU1915	malX, malE	putative maltose/maltodextrin-binding protein precursor	↓	-13.93	G	Carbohydrate transport and metabolism	-
SSU1916	malC, malF	putative maltose/maltodextrin ABC transport system permease protein	↓	-5.39	G	Carbohydrate transport and metabolism	COG1175G
SSU1917	malD, malG	putative maltose/maltodextrin ABC transport system permease protein	↓	-7.31	G	Carbohydrate transport and metabolism	-
SSU1918	malA	putative maltodextrose utilization protein MalA	↓	-4.92	S	Function unknown	COG5521S
SSU1919	malR	maltose operon transcriptional repressor	↓	-4.14	K	Transcription	COG1609K
SSU1920		putative alpha amylase	↓	-3.18	G	Carbohydrate transport and metabolism	COG1523G
SSU1935	rpsD	30S ribosomal protein S4	↑	2.89	J	Translation	COG0522J
SSU1936		hypothetical protein	↑	3.92	-	hypothetical protein	-
SSU1958		conserved hypothetical protein	↓	-2.3	S	Function unknown	COG2501S
SSU1959	recF	DNA replication and repair protein RecF	↓	-2.48	L	Replication, recombination and repair	COG1195L
SSU1968	htrA	serine protease	↓	-2.3	O	Posttranslational modification, protein turnover, chaperones	COG0265O
SSU1969		putative chromosome partitioning protein	↓	-4.82	K	Transcription	COG1475K
a Lower gene expression in strain 10ΔflpS compared to wildtype strain 10 is indicated by ↓, ↑ indicates higher gene expression in strain 10ΔflpS compared to wildtype strain 10.
b Fold change gene expression, negative value indicates lower gene expression in strain 10ΔflpS compared to wildtype strain 10.
c One letter code for grouping of gene products in functional classification and COG (clustering of orthologous groups of proteins).

## Sheet: Table S6
Supplementary Table S6. 13C-excess (mol%) of amino acids in experiments with S. suis strain 10, 10ΔflpS, 10ΔccpA, and 10ΔccpAΔflpS cultivated in THB media supplemented with 10 mM [U-13C6]glucose. Measured amino acids were given by the three letter code and the mass of the TBDMS derivative that was analyzed. M represents the mass of the unlabeled amino acid under study. The number behind the mass …
		S. suis strain 10																S. suis strain 10ΔflpS																		S. suis strain 10ΔccpA
		exponential								stationary								exponential								stationary										exponential								stationary
		Experiment 1				Experiment 2				Experiment1				Experiment 2				Experiment 1				Experiment 2				Experiment 1				Experiment 2						Experiment 1				Experiment 2				Experiment1				Experiment 2
		Isotopologues (mol%)		13C-excess (mol%)		Isotopologues (mol%)		13C-excess (mol%)		Isotopologues (mol%)		13C-excess (mol%)		Isotopologues (mol%)		13C-excess (mol%)		Isotopologues (mol%)		13C-excess (mol%)		Isotopologues (mol%)		13C-excess (mol%)		Isotopologues (mol%)		13C-excess (mol%)		Isotopologues (mol%)		13C-excess (mol%)				Isotopologues (mol%)		13C-excess (mol%)		Isotopologues (mol%)		13C-excess (mol%)		Isotopologues (mol%)		13C-excess (mol%)		Isotopologues (mol%)
		Mean	SD	Mean	SD	Mean	SD	Mean	SD	Mean	SD	Mean	SD	Mean	SD	Mean	SD	Mean	SD	Mean	SD	Mean	SD	Mean	SD	Mean	SD	Mean	SD	Mean	SD	Mean	SD			Mean	SD	Mean	SD	Mean	SD	Mean	SD	Mean	SD	Mean	SD	Mean	SD
Ala-260	M + 0	93.94%	0.01%	5.99%	0.00%	94.06%	0.08%	5.86%	0.05%	91.75%	0.22%	8.04%	0.12%	91.92%	0.03%	8.01%	0.02%	91.99%	0.10%	7.90%	0.04%	92.19%	0.05%	7.75%	0.03%	91.08%	0.08%	8.77%	0.04%	90.20%	0.13%	9.46%	0.04%	Ala-260	M + 0	92.97%	0.04%	6.89%	0.06%	93.07%	0.10%	6.75%	0.04%	89.57%	0.06%	10.07%	0.04%	89.72%	0.04%
	M + 1	0.01%	0.01%	0.01%	0.01%	0.05%	0.05%	0.05%	0.05%	0.19%	0.14%	0.19%	0.14%	0.01%	0.01%	0.01%	0.01%	0.09%	0.09%	0.09%	0.09%	0.00%	0.00%	0.00%	0.00%	0.11%	0.08%	0.11%	0.08%	0.29%	0.16%	0.29%	0.16%		M + 1	0.09%	0.06%	0.09%	0.06%	0.10%	0.06%	0.10%	0.06%	0.32%	0.05%	0.32%	0.05%	0.28%	0.01%
	M + 2	0.18%	0.02%	0.18%	0.02%	0.16%	0.01%	0.16%	0.01%	0.23%	0.03%	0.23%	0.03%	0.19%	0.02%	0.19%	0.02%	0.16%	0.03%	0.16%	0.03%	0.18%	0.06%	0.18%	0.06%	0.23%	0.01%	0.23%	0.01%	0.43%	0.03%	0.43%	0.03%		M + 2	0.25%	0.02%	0.25%	0.02%	0.33%	0.03%	0.33%	0.03%	0.46%	0.03%	0.46%	0.03%	0.37%	0.04%
	M + 3	5.87%	0.01%	5.87%	0.01%	5.74%	0.04%	5.74%	0.04%	7.82%	0.07%	7.82%	0.07%	7.88%	0.02%	7.88%	0.02%	7.76%	0.01%	7.76%	0.01%	7.63%	0.00%	7.63%	0.00%	8.58%	0.05%	8.58%	0.05%	9.08%	0.04%	9.08%	0.04%		M + 3	6.69%	0.06%	6.69%	0.06%	6.50%	0.00%	6.50%	0.00%	9.66%	0.03%	9.66%	0.03%	9.63%	0.01%
Asp-418	M + 0	92.56%	0.17%	5.35%	0.05%	93.01%	0.07%	5.25%	0.03%	88.94%	0.10%	7.89%	0.08%	89.06%	0.23%	7.90%	0.08%	90.79%	0.29%	6.82%	0.06%	90.69%	0.16%	6.94%	0.05%	87.58%	0.17%	8.96%	0.08%	90.64%	0.13%	6.66%	0.06%	Asp-418	M + 0	92.36%	0.07%	5.50%	0.01%	92.37%	0.25%	5.55%	0.09%	90.89%	0.16%	6.46%	0.05%	91.20%	0.14%
	M + 1	0.50%	0.17%	0.50%	0.17%	0.03%	0.06%	0.03%	0.06%	1.11%	0.16%	1.11%	0.16%	0.90%	0.17%	0.90%	0.17%	0.26%	0.31%	0.26%	0.31%	0.19%	0.14%	0.19%	0.14%	1.09%	0.09%	1.09%	0.09%	1.05%	0.19%	1.05%	0.19%		M + 1	0.54%	0.14%	0.54%	0.14%	0.44%	0.27%	0.44%	0.27%	0.95%	0.12%	0.95%	0.12%	0.75%	0.12%
	M + 2	0.00%	0.00%	0.00%	0.00%	0.00%	0.00%	0.00%	0.00%	0.00%	0.00%	0.00%	0.00%	0.00%	0.00%	0.00%	0.00%	0.00%	0.00%	0.00%	0.00%	0.00%	0.00%	0.00%	0.00%	0.00%	0.00%	0.00%	0.00%	0.00%	0.01%	0.00%	0.01%		M + 2	0.00%	0.00%	0.00%	0.00%	0.00%	0.00%	0.00%	0.00%	0.00%	0.01%	0.00%	0.01%	0.00%	0.00%
	M + 3	6.87%	0.05%	6.87%	0.05%	6.84%	0.05%	6.84%	0.05%	9.34%	0.10%	9.34%	0.10%	9.45%	0.13%	9.45%	0.13%	8.78%	0.02%	8.78%	0.02%	8.92%	0.03%	8.92%	0.03%	10.56%	0.09%	10.56%	0.09%	7.62%	0.15%	7.62%	0.15%		M + 3	6.95%	0.07%	6.95%	0.07%	6.99%	0.16%	6.99%	0.16%	7.64%	0.07%	7.64%	0.07%	7.57%	0.06%
	M + 4	0.07%	0.03%	0.07%	0.03%	0.11%	0.03%	0.11%	0.03%	0.61%	0.03%	0.61%	0.03%	0.59%	0.05%	0.59%	0.05%	0.18%	0.03%	0.18%	0.03%	0.20%	0.02%	0.20%	0.02%	0.77%	0.03%	0.77%	0.03%	0.68%	0.06%	0.68%	0.06%		M + 4	0.15%	0.01%	0.15%	0.01%	0.20%	0.06%	0.20%	0.06%	0.52%	0.02%	0.52%	0.02%	0.48%	0.04%
Glu-432	M + 0	99.75%	0.09%	0.11%	0.04%	99.87%	0.06%	0.07%	0.02%	99.66%	0.05%	0.14%	0.02%	99.92%	0.01%	0.04%	0.00%	99.81%	0.15%	0.08%	0.06%	99.79%	0.16%	0.09%	0.06%	99.87%	0.14%	0.06%	0.05%	99.85%	0.10%	0.08%	0.04%	Glu-432	M + 0	99.75%	0.10%	0.11%	0.04%	99.76%	0.02%	0.10%	0.01%	99.67%	0.11%	0.12%	0.04%	99.83%	0.09%
	M + 1	0.00%	0.00%	0.00%	0.00%	0.00%	0.00%	0.00%	0.00%	0.00%	0.00%	0.00%	0.00%	0.00%	0.00%	0.00%	0.00%	0.00%	0.00%	0.00%	0.00%	0.00%	0.00%	0.00%	0.00%	0.00%	0.00%	0.00%	0.00%	0.00%	0.00%	0.00%	0.00%		M + 1	0.00%	0.00%	0.00%	0.00%	0.00%	0.00%	0.00%	0.00%	0.00%	0.00%	0.00%	0.00%	0.00%	0.00%
	M + 2	0.24%	0.10%	0.24%	0.10%	0.05%	0.07%	0.05%	0.07%	0.34%	0.05%	0.34%	0.05%	0.03%	0.05%	0.03%	0.05%	0.19%	0.15%	0.19%	0.15%	0.20%	0.17%	0.20%	0.17%	0.13%	0.15%	0.13%	0.15%	0.11%	0.10%	0.11%	0.10%		M + 2	0.21%	0.12%	0.21%	0.12%	0.21%	0.02%	0.21%	0.02%	0.32%	0.11%	0.32%	0.11%	0.12%	0.11%
	M + 3	0.00%	0.00%	0.89%	0.02%	0.08%	0.03%	0.77%	0.02%	0.00%	0.00%	0.39%	0.21%	0.04%	0.03%	0.47%	0.02%	0.00%	0.00%	0.84%	0.05%	0.00%	0.01%	0.80%	0.02%	0.00%	0.00%	0.52%	0.03%	0.02%	0.02%	0.81%	0.06%		M + 3	0.01%	0.02%	0.83%	0.03%	0.01%	0.01%	0.84%	0.05%	0.00%	0.00%	0.75%	0.02%	0.01%	0.02%
	M + 4	0.00%	0.00%	0.00%	0.00%	0.00%	0.00%	0.00%	0.00%	0.00%	0.00%	0.00%	0.00%	0.00%	0.00%	0.00%	0.00%	0.00%	0.00%	0.00%	0.00%	0.00%	0.00%	0.00%	0.00%	0.00%	0.00%	0.00%	0.00%	0.00%	0.00%	0.00%	0.00%		M + 4	0.00%	0.01%	0.00%	0.01%	0.00%	0.00%	0.00%	0.00%	0.00%	0.00%	0.00%	0.00%	0.01%	0.01%
	M + 5	0.01%	0.00%	0.01%	0.00%	0.01%	0.00%	0.01%	0.00%	0.00%	0.00%	0.00%	0.00%	0.01%	0.00%	0.01%	0.00%	0.01%	0.01%	0.01%	0.01%	0.01%	0.00%	0.01%	0.00%	0.01%	0.01%	0.01%	0.01%	0.02%	0.00%	0.02%	0.00%		M + 5	0.02%	0.01%	0.02%	0.01%	0.01%	0.01%	0.01%	0.01%	0.01%	0.00%	0.01%	0.00%	0.02%	0.02%
Gly-246	M + 0	98.92%	0.04%	0.89%	0.02%	99.07%	0.01%	0.77%	0.02%	99.46%	0.31%	0.39%	0.21%	99.40%	0.02%	0.47%	0.02%	99.01%	0.07%	0.84%	0.05%	99.06%	0.04%	0.80%	0.02%	99.32%	0.05%	0.52%	0.03%	98.99%	0.10%	0.81%	0.06%	Gly-246	M + 0	98.98%	0.04%	0.83%	0.03%	98.98%	0.08%	0.84%	0.05%	99.07%	0.03%	0.75%	0.02%	99.12%	0.02%
	M + 1	0.38%	0.04%	0.38%	0.04%	0.30%	0.01%	0.30%	0.01%	0.29%	0.21%	0.29%	0.21%	0.26%	0.01%	0.26%	0.01%	0.31%	0.05%	0.31%	0.05%	0.28%	0.05%	0.28%	0.05%	0.31%	0.05%	0.31%	0.05%	0.39%	0.09%	0.39%	0.09%		M + 1	0.39%	0.02%	0.39%	0.02%	0.35%	0.07%	0.35%	0.07%	0.35%	0.03%	0.35%	0.03%	0.28%	0.01%
	M + 2	0.70%	0.01%	0.70%	0.01%	0.62%	0.02%	0.62%	0.02%	0.25%	0.11%	0.25%	0.11%	0.34%	0.01%	0.34%	0.01%	0.69%	0.02%	0.69%	0.02%	0.67%	0.02%	0.67%	0.02%	0.36%	0.01%	0.36%	0.01%	0.61%	0.02%	0.61%	0.02%		M + 2	0.63%	0.01%	0.63%	0.01%	0.67%	0.02%	0.67%	0.02%	0.59%	0.03%	0.59%	0.03%	0.61%	0.03%
His-440	M + 0	99.87%	0.15%	0.09%	0.10%	99.56%	0.40%	0.35%	0.28%	99.97%	0.02%	0.02%	0.02%	99.31%	0.23%	0.50%	0.14%	99.89%	0.09%	0.09%	0.08%	99.98%	0.02%	0.02%	0.02%	99.92%	0.07%	0.07%	0.07%	99.57%	0.29%	0.37%	0.27%	His-440	M + 0	99.52%	0.14%	0.34%	0.14%	99.27%	0.16%	0.47%	0.21%	99.78%	0.12%	0.12%	0.06%	99.79%	0.01%
	M + 1	0.00%	0.00%	0.00%	0.00%	0.00%	0.00%	0.00%	0.00%	0.00%	0.00%	0.00%	0.00%	0.00%	0.00%	0.00%	0.00%	0.00%	0.00%	0.00%	0.00%	0.00%	0.00%	0.00%	0.00%	0.00%	0.00%	0.00%	0.00%	0.00%	0.00%	0.00%	0.00%		M + 1	0.00%	0.00%	0.00%	0.00%	0.00%	0.00%	0.00%	0.00%	0.00%	0.00%	0.00%	0.00%	0.00%	0.00%
	M + 2	0.00%	0.00%	0.00%	0.00%	0.00%	0.00%	0.00%	0.00%	0.00%	0.00%	0.00%	0.00%	0.01%	0.02%	0.01%	0.02%	0.00%	0.00%	0.00%	0.00%	0.00%	0.00%	0.00%	0.00%	0.00%	0.00%	0.00%	0.00%	0.00%	0.00%	0.00%	0.00%		M + 2	0.00%	0.00%	0.00%	0.00%	0.12%	0.21%	0.12%	0.21%	0.00%	0.00%	0.00%	0.00%	0.00%	0.00%
	M + 3	0.04%	0.07%	0.04%	0.07%	0.11%	0.19%	0.11%	0.19%	0.00%	0.00%	0.00%	0.00%	0.16%	0.15%	0.16%	0.15%	0.00%	0.00%	0.00%	0.00%	0.00%	0.00%	0.00%	0.00%	0.00%	0.00%	0.00%	0.00%	0.06%	0.10%	0.06%	0.10%		M + 3	0.15%	0.04%	0.15%	0.04%	0.18%	0.31%	0.18%	0.31%	0.00%	0.00%	0.00%	0.00%	0.07%	0.11%
	M + 4	0.00%	0.00%	0.00%	0.00%	0.00%	0.00%	0.00%	0.00%	0.00%	0.00%	0.00%	0.00%	0.12%	0.04%	0.12%	0.04%	0.01%	0.02%	0.01%	0.02%	0.00%	0.01%	0.00%	0.01%	0.01%	0.02%	0.01%	0.02%	0.10%	0.12%	0.10%	0.12%		M + 4	0.17%	0.15%	0.17%	0.15%	0.14%	0.14%	0.14%	0.14%	0.06%	0.07%	0.06%	0.07%	0.14%	0.12%
	M + 5	0.09%	0.09%	0.09%	0.09%	0.19%	0.28%	0.19%	0.28%	0.03%	0.02%	0.03%	0.02%	0.40%	0.11%	0.40%	0.11%	0.10%	0.09%	0.10%	0.09%	0.02%	0.02%	0.02%	0.02%	0.02%	0.03%	0.02%	0.03%	0.03%	0.05%	0.03%	0.05%		M + 5	0.11%	0.19%	0.11%	0.19%	0.28%	0.32%	0.28%	0.32%	0.11%	0.03%	0.11%	0.03%	0.00%	0.00%
	M + 6	0.00%	0.00%	0.00%	0.00%	0.14%	0.20%	0.14%	0.20%	0.00%	0.00%	0.00%	0.00%	0.00%	0.00%	0.00%	0.00%	0.00%	0.00%	0.00%	0.00%	0.00%	0.00%	0.00%	0.00%	0.05%	0.08%	0.05%	0.08%	0.24%	0.32%	0.24%	0.32%		M + 6	0.06%	0.08%	0.06%	0.08%	0.01%	0.02%	0.01%	0.02%	0.05%	0.09%	0.05%	0.09%	0.01%	0.02%
Ile-200	M + 0	99.78%	0.02%	0.09%	0.01%	99.79%	0.03%	0.09%	0.02%	99.85%	0.01%	0.06%	0.00%	99.87%	0.04%	0.05%	0.01%	99.80%	0.01%	0.08%	0.00%	99.83%	0.01%	0.07%	0.00%	99.79%	0.02%	0.09%	0.01%	99.82%	0.02%	0.07%	0.01%	Ile-200	M + 0	99.75%	0.01%	0.10%	0.00%	99.78%	0.04%	0.09%	0.02%	99.81%	0.01%	0.07%	0.01%	99.76%	0.01%
	M + 1	0.00%	0.00%	0.00%	0.00%	0.00%	0.00%	0.00%	0.00%	0.00%	0.00%	0.00%	0.00%	0.00%	0.00%	0.00%	0.00%	0.00%	0.00%	0.00%	0.00%	0.00%	0.00%	0.00%	0.00%	0.00%	0.00%	0.00%	0.00%	0.00%	0.00%	0.00%	0.00%		M + 1	0.00%	0.00%	0.00%	0.00%	0.00%	0.00%	0.00%	0.00%	0.00%	0.00%	0.00%	0.00%	0.00%	0.00%
	M + 2	0.22%	0.03%	0.22%	0.03%	0.20%	0.02%	0.20%	0.02%	0.15%	0.01%	0.15%	0.01%	0.13%	0.04%	0.13%	0.04%	0.20%	0.02%	0.20%	0.02%	0.17%	0.01%	0.17%	0.01%	0.20%	0.03%	0.20%	0.03%	0.18%	0.03%	0.18%	0.03%		M + 2	0.24%	0.01%	0.24%	0.01%	0.21%	0.04%	0.21%	0.04%	0.19%	0.01%	0.19%	0.01%	0.17%	0.02%
	M + 3	0.00%	0.00%	0.00%	0.00%	0.01%	0.01%	0.01%	0.01%	0.00%	0.00%	0.00%	0.00%	0.00%	0.00%	0.00%	0.00%	0.00%	0.01%	0.00%	0.01%	0.00%	0.00%	0.00%	0.00%	0.01%	0.01%	0.01%	0.01%	0.00%	0.00%	0.00%	0.00%		M + 3	0.00%	0.01%	0.00%	0.01%	0.01%	0.01%	0.01%	0.01%	0.00%	0.00%	0.00%	0.00%	0.03%	0.00%
	M + 4	0.00%	0.00%	0.00%	0.00%	0.00%	0.00%	0.00%	0.00%	0.00%	0.00%	0.00%	0.00%	0.00%	0.00%	0.00%	0.00%	0.00%	0.00%	0.00%	0.00%	0.00%	0.00%	0.00%	0.00%	0.00%	0.00%	0.00%	0.00%	0.00%	0.00%	0.00%	0.00%		M + 4	0.00%	0.00%	0.00%	0.00%	0.00%	0.00%	0.00%	0.00%	0.00%	0.00%	0.00%	0.00%	0.04%	0.03%
	M + 5	0.00%	0.00%	0.00%	0.00%	0.00%	0.00%	0.00%	0.00%	0.00%	0.00%	0.00%	0.00%	0.00%	0.00%	0.00%	0.00%	0.00%	0.00%	0.00%	0.00%	0.00%	0.00%	0.00%	0.00%	0.00%	0.00%	0.00%	0.00%	0.00%	0.00%	0.00%	0.00%		M + 5	0.00%	0.00%	0.00%	0.00%	0.00%	0.00%	0.00%	0.00%	0.00%	0.00%	0.00%	0.00%	0.00%	0.00%
Leu-274	M + 0	99.95%	0.03%	0.03%	0.01%	99.92%	0.08%	0.05%	0.04%	99.97%	0.01%	0.01%	0.01%	99.93%	0.04%	0.04%	0.03%	99.94%	0.03%	0.03%	0.01%	99.96%	0.03%	0.02%	0.01%	99.93%	0.02%	0.04%	0.01%	99.96%	0.00%	0.03%	0.01%	Leu-274	M + 0	99.89%	0.03%	0.05%	0.02%	99.84%	0.09%	0.08%	0.04%	99.97%	0.01%	0.03%	0.00%	99.97%	0.01%
	M + 1	0.00%	0.00%	0.00%	0.00%	0.00%	0.00%	0.00%	0.00%	0.00%	0.00%	0.00%	0.00%	0.00%	0.00%	0.00%	0.00%	0.00%	0.00%	0.00%	0.00%	0.00%	0.00%	0.00%	0.00%	0.00%	0.00%	0.00%	0.00%	0.00%	0.00%	0.00%	0.00%		M + 1	0.00%	0.00%	0.00%	0.00%	0.00%	0.00%	0.00%	0.00%	0.00%	0.00%	0.00%	0.00%	0.00%	0.00%
	M + 2	0.02%	0.03%	0.02%	0.03%	0.03%	0.05%	0.03%	0.05%	0.01%	0.02%	0.01%	0.02%	0.01%	0.02%	0.01%	0.02%	0.04%	0.04%	0.04%	0.04%	0.04%	0.03%	0.04%	0.03%	0.04%	0.03%	0.04%	0.03%	0.00%	0.00%	0.00%	0.00%		M + 2	0.09%	0.03%	0.09%	0.03%	0.13%	0.10%	0.13%	0.10%	0.00%	0.00%	0.00%	0.00%	0.00%	0.00%
	M + 3	0.01%	0.02%	0.01%	0.02%	0.03%	0.03%	0.03%	0.03%	0.01%	0.01%	0.01%	0.01%	0.04%	0.04%	0.04%	0.04%	0.02%	0.02%	0.02%	0.02%	0.00%	0.00%	0.00%	0.00%	0.02%	0.02%	0.02%	0.02%	0.02%	0.02%	0.02%	0.02%		M + 3	0.03%	0.03%	0.03%	0.03%	0.02%	0.03%	0.02%	0.03%	0.02%	0.02%	0.02%	0.02%	0.00%	0.01%
	M + 4	0.00%	0.00%	0.00%	0.00%	0.00%	0.01%	0.00%	0.00%	0.00%	0.00%	0.00%		0.01%	0.02%	0.01%	0.02%	0.00%	0.00%	0.00%	0.00%	0.00%	0.00%	0.00%	0.00%	0.00%	0.01%	0.00%	0.01%	0.01%	0.01%	0.00%	0.01%		M + 4	0.00%	0.00%	0.00%		0.00%	0.00%	0.00%	0.00%	0.00%	0.00%	0.00%		0.00%	0.00%
	M + 5	0.02%	0.01%	0.02%	0.01%	0.01%	0.01%	0.01%	0.01%	0.00%	0.00%	0.00%	0.00%	0.00%	0.01%	0.00%	0.01%	0.00%	0.00%	0.00%	0.00%	0.00%	0.00%	0.00%	0.00%	0.02%	0.01%	0.02%	0.01%	0.01%	0.02%	0.01%	0.02%		M + 5	0.00%	0.00%	0.00%	0.00%	0.02%	0.03%	0.02%	0.03%	0.01%	0.02%	0.01%	0.02%	0.02%	0.00%
Lys-431	M + 0	99.80%	0.05%	0.10%	0.03%	99.52%	0.09%	0.23%	0.03%	99.77%	0.07%	0.12%	0.03%	99.70%	0.24%	0.08%	0.06%	99.67%	0.18%	0.16%	0.09%	99.63%	0.09%	0.16%	0.01%	99.66%	0.16%	0.17%	0.08%	99.79%	0.20%	0.15%	0.18%	Lys-431	M + 0	99.87%	0.14%	0.07%	0.08%	98.01%	1.37%	0.62%	0.47%	99.75%	0.16%	0.13%	0.11%	99.61%	0.68%
	M + 1	0.00%	0.00%	0.00%	0.00%	0.00%	0.00%	0.00%	0.00%	0.00%	0.00%	0.00%	0.00%	0.18%	0.31%	0.18%	0.31%	0.00%	0.00%	0.00%	0.00%	0.06%	0.11%	0.06%	0.11%	0.00%	0.00%	0.00%	0.00%	0.00%	0.00%	0.00%	0.00%		M + 1	0.00%	0.00%	0.00%	0.00%	0.59%	1.02%	0.59%	1.02%	0.00%	0.00%	0.00%	0.00%	0.00%	0.00%
	M + 2	0.00%	0.00%	0.00%	0.00%	0.10%	0.09%	0.10%	0.09%	0.00%	0.00%	0.00%	0.00%	0.07%	0.08%	0.07%	0.08%	0.00%	0.00%	0.00%	0.00%	0.00%	0.00%	0.00%	0.00%	0.00%	0.00%	0.00%	0.00%	0.00%	0.00%	0.00%	0.00%		M + 2	0.00%	0.00%	0.00%	0.00%	1.31%	1.88%	1.31%	1.88%	0.02%	0.04%	0.02%	0.04%	0.17%	0.30%
	M + 3	0.20%	0.05%	0.20%	0.05%	0.36%	0.14%	0.36%	0.14%	0.23%	0.07%	0.23%	0.07%	0.05%	0.09%	0.05%	0.09%	0.33%	0.18%	0.33%	0.18%	0.31%	0.03%	0.31%	0.03%	0.34%	0.16%	0.34%	0.16%	0.07%	0.12%	0.07%	0.12%		M + 3	0.11%	0.10%	0.11%	0.10%	0.03%	0.05%	0.03%	0.05%	0.22%	0.13%	0.22%	0.13%	0.00%	0.00%
	M + 4	0.00%	0.00%	0.00%	0.00%	0.00%	0.00%	0.00%	0.00%	0.00%	0.00%	0.00%	0.00%	0.00%	0.00%	0.00%	0.00%	0.00%	0.00%	0.00%	0.00%	0.00%	0.00%	0.00%	0.00%	0.00%	0.00%	0.00%	0.00%	0.00%	0.00%	0.00%	0.00%		M + 4	0.00%	0.00%	0.00%	0.00%	0.00%	0.00%	0.00%	0.00%	0.00%	0.00%	0.00%	0.00%	0.00%	0.00%
	M + 5	0.00%	0.00%	0.00%	0.00%	0.00%	0.00%	0.00%	0.00%	0.00%	0.00%	0.00%	0.00%	0.00%	0.00%	0.00%	0.00%	0.00%	0.00%	0.00%	0.00%	0.00%	0.00%	0.00%	0.00%	0.00%	0.00%	0.00%	0.00%	0.10%	0.18%	0.10%	0.18%		M + 5	0.02%	0.04%	0.02%	0.04%	0.00%	0.00%	0.00%	0.00%	0.00%	0.00%	0.00%	0.00%	0.00%	0.00%
	M + 6	0.00%	0.00%	0.00%	0.00%	0.02%	0.03%	0.02%	0.03%	0.00%	0.00%	0.00%	0.00%	0.00%	0.00%	0.00%	0.00%	0.00%	0.00%	0.00%	0.00%	0.00%	0.00%	0.00%	0.00%	0.00%	0.00%	0.00%	0.00%	0.03%	0.05%	0.03%	0.05%		M + 6	0.00%	0.00%	0.00%	0.00%	0.07%	0.12%	0.07%	0.12%	0.00%	0.00%	0.00%	0.00%	0.22%	0.38%
Phe-336	M + 0	99.15%	0.18%	0.15%	0.01%	98.70%	0.19%	0.29%	0.04%	99.31%	0.44%	0.18%	0.06%	99.03%	0.50%	0.31%	0.18%	99.41%	0.03%	0.12%	0.01%	99.33%	0.39%	0.14%	0.04%	99.15%	0.36%	0.27%	0.12%	98.32%	0.59%	0.49%	0.09%	Phe-336	M + 0	98.62%	0.40%	0.34%	0.03%	98.97%	0.23%	0.43%	0.03%	98.97%	0.21%	0.22%	0.06%	98.63%	0.20%
	M + 1	0.70%	0.25%	0.70%	0.25%	1.05%	0.09%	1.05%	0.09%	0.39%	0.42%	0.39%	0.42%	0.60%	0.31%	0.60%	0.31%	0.45%	0.03%	0.45%	0.03%	0.49%	0.41%	0.49%	0.41%	0.37%	0.18%	0.37%	0.18%	1.12%	0.50%	1.12%	0.50%		M + 1	1.02%	0.42%	1.02%	0.42%	0.42%	0.30%	0.42%	0.30%	0.65%	0.09%	0.65%	0.09%	0.72%	0.02%
	M + 2	0.00%	0.00%	0.00%	0.00%	0.00%	0.00%	0.00%	0.00%	0.00%	0.00%	0.00%	0.00%	0.00%	0.00%	0.00%	0.00%	0.00%	0.00%	0.00%	0.00%	0.00%	0.00%	0.00%	0.00%	0.00%	0.00%	0.00%	0.00%	0.00%	0.00%	0.00%	0.00%		M + 2	0.00%	0.00%	0.00%	0.00%	0.00%	0.00%	0.00%	0.00%	0.00%	0.00%	0.00%	0.00%	0.00%	0.00%
	M + 3	0.00%	0.00%	0.00%	0.00%	0.00%	0.00%	0.00%	0.00%	0.03%	0.02%	0.03%	0.02%	0.01%	0.01%	0.01%	0.01%	0.00%	0.01%	0.00%	0.01%	0.01%	0.01%	0.01%	0.01%	0.13%	0.06%	0.13%	0.06%	0.07%	0.09%	0.07%	0.09%		M + 3	0.04%	0.07%	0.04%	0.07%	0.04%	0.04%	0.04%	0.04%	0.06%	0.06%	0.06%	0.06%	0.01%	0.01%
	M + 4	0.13%	0.06%	0.13%	0.06%	0.14%	0.17%	0.14%	0.17%	0.20%	0.03%	0.20%	0.03%	0.12%	0.15%	0.12%	0.15%	0.08%	0.08%	0.08%	0.08%	0.14%	0.01%	0.14%	0.01%	0.19%	0.05%	0.19%	0.05%	0.16%	0.10%	0.16%	0.10%		M + 4	0.12%	0.06%	0.12%	0.06%	0.23%	0.12%	0.23%	0.12%	0.19%	0.03%	0.19%	0.03%	0.06%	0.10%
	M + 5	0.01%	0.01%	0.01%	0.01%	0.04%	0.07%	0.04%	0.07%	0.06%	0.03%	0.06%	0.03%	0.05%	0.08%	0.05%	0.08%	0.05%	0.02%	0.05%	0.02%	0.03%	0.03%	0.03%	0.03%	0.07%	0.10%	0.07%	0.10%	0.11%	0.14%	0.11%	0.14%		M + 5	0.06%	0.05%	0.06%	0.05%	0.12%	0.07%	0.12%	0.07%	0.10%	0.05%	0.10%	0.05%	0.16%	0.04%
	M + 6	0.00%	0.00%	0.00%	0.00%	0.00%	0.00%	0.00%	0.00%	0.00%	0.01%	0.00%	0.01%	0.02%	0.04%	0.02%	0.04%	0.00%	0.00%	0.00%	0.00%	0.00%	0.00%	0.00%	0.00%	0.00%	0.00%	0.00%	0.00%	0.03%	0.06%	0.03%	0.06%		M + 6	0.00%	0.00%	0.00%	0.00%	0.00%	0.00%	0.00%	0.00%	0.01%	0.02%	0.01%	0.02%	0.12%	0.03%
	M + 7	0.00%	0.01%	0.00%	0.01%	0.00%	0.00%	0.00%	0.00%	0.00%	0.00%	0.00%	0.00%	0.08%	0.08%	0.08%	0.08%	0.00%	0.01%	0.00%	0.01%	0.00%	0.00%	0.00%	0.00%	0.02%	0.02%	0.02%	0.02%	0.11%	0.09%	0.11%	0.09%		M + 7	0.04%	0.04%	0.04%	0.04%	0.04%	0.03%	0.04%	0.03%	0.02%	0.04%	0.02%	0.04%	0.13%	0.11%
	M + 8	0.00%	0.00%	0.00%	0.00%	0.03%	0.06%	0.04%	0.05%	0.00%	0.00%	0.00%	0.00%	0.07%	0.12%	0.07%	0.12%	0.00%	0.00%	0.00%	0.00%	0.00%	0.00%	0.00%	0.00%	0.08%	0.07%	0.08%	0.06%	0.08%	0.10%	0.09%	0.08%		M + 8	0.07%	0.07%	0.07%	0.07%	0.18%	0.16%	0.18%	0.16%	0.00%	0.00%	0.00%	0.00%	0.00%	0.00%
	M + 9	0.00%	0.00%	0.00%	0.00%	0.03%	0.05%	0.03%	0.04%	0.00%	0.00%	0.00%	0.00%	0.03%	0.04%	0.03%	0.04%	0.00%	0.00%	0.00%	0.00%	0.00%	0.00%	0.00%	0.00%	0.00%	0.00%	0.00%	0.00%	0.00%	0.00%	0.00%	0.00%		M + 9	0.04%	0.06%	0.04%	0.06%	0.01%	0.02%	0.01%	0.02%	0.00%	0.00%	0.00%	0.00%	0.19%	0.16%
Pro-286	M + 0	99.56%	0.06%	0.31%	0.04%	99.70%	0.17%	0.22%	0.13%	99.59%	0.01%	0.30%	0.01%	99.59%	0.11%	0.29%	0.08%	99.67%	0.07%	0.22%	0.06%	99.54%	0.13%	0.34%	0.09%	99.60%	0.04%	0.29%	0.03%	99.74%	0.14%	0.19%	0.09%	Pro-286	M + 0	99.65%	0.02%	0.24%	0.00%	99.89%	0.09%	0.08%	0.07%	99.70%	0.04%	0.21%	0.04%	99.74%	0.08%
	M + 1	0.01%	0.02%	0.01%	0.02%	0.00%	0.00%	0.00%	0.00%	0.00%	0.00%	0.00%	0.00%	0.00%	0.00%	0.00%	0.00%	0.00%	0.00%	0.00%	0.00%	0.00%	0.00%	0.00%	0.00%	0.00%	0.00%	0.00%	0.00%	0.01%	0.01%	0.01%	0.01%		M + 1	0.00%	0.00%	0.00%	0.00%	0.00%	0.00%	0.00%	0.00%	0.00%	0.00%	0.00%	0.00%	0.01%	0.02%
	M + 2	0.00%	0.00%	0.00%	0.00%	0.00%	0.00%	0.00%	0.00%	0.00%	0.00%	0.00%	0.00%	0.00%	0.00%	0.00%	0.00%	0.00%	0.00%	0.00%	0.00%	0.00%	0.00%	0.00%	0.00%	0.00%	0.00%	0.00%	0.00%	0.00%	0.00%	0.00%	0.00%		M + 2	0.00%	0.00%	0.00%	0.00%	0.00%	0.00%	0.00%	0.00%	0.00%	0.00%	0.00%	0.00%	0.00%	0.00%
	M + 3	0.20%	0.04%	0.20%	0.04%	0.12%	0.08%	0.12%	0.08%	0.15%	0.02%	0.15%	0.02%	0.18%	0.06%	0.18%	0.06%	0.19%	0.02%	0.19%	0.02%	0.15%	0.05%	0.15%	0.05%	0.18%	0.02%	0.18%	0.02%	0.12%	0.06%	0.12%	0.06%		M + 3	0.20%	0.06%	0.20%	0.06%	0.05%	0.08%	0.05%	0.08%	0.16%	0.02%	0.16%	0.02%	0.01%	0.01%
	M + 4	0.21%	0.02%	0.21%	0.02%	0.17%	0.16%	0.17%	0.16%	0.26%	0.02%	0.26%	0.02%	0.23%	0.11%	0.23%	0.11%	0.13%	0.08%	0.13%	0.08%	0.29%	0.14%	0.29%	0.14%	0.21%	0.08%	0.21%	0.08%	0.11%	0.11%	0.11%	0.11%		M + 4	0.15%	0.04%	0.15%	0.04%	0.06%	0.10%	0.06%	0.10%	0.14%	0.02%	0.14%	0.02%	0.21%	0.09%
	M + 5	0.01%	0.01%	0.01%	0.01%	0.00%	0.01%	0.00%	0.01%	0.00%	0.00%	0.00%	0.00%	0.00%	0.00%	0.00%	0.00%	0.00%	0.00%	0.00%	0.00%	0.02%	0.02%	0.02%	0.02%	0.01%	0.02%	0.01%	0.02%	0.03%	0.03%	0.03%	0.03%		M + 5	0.00%	0.00%	0.00%	0.00%	0.00%	0.00%	0.00%	0.00%	0.00%	0.00%	0.00%	0.00%	0.03%	0.02%
Ser-390	M + 0	94.38%	0.39%	5.33%	0.14%	94.09%	0.53%	5.47%	0.20%	93.01%	0.37%	4.10%	0.14%	92.55%	0.74%	4.29%	0.27%	92.06%	0.36%	7.21%	0.13%	92.44%	0.15%	7.10%	0.06%	91.87%	0.34%	4.72%	0.18%	93.64%	0.38%	4.40%	0.16%	Ser-390	M + 0	92.87%	0.82%	6.35%	0.30%	92.43%	0.46%	6.43%	0.17%	92.94%	0.46%	4.63%	0.14%	92.90%	0.04%
	M + 1	0.39%	0.34%	0.39%	0.34%	0.58%	0.51%	0.58%	0.51%	4.34%	0.44%	4.34%	0.44%	4.74%	0.71%	4.74%	0.71%	1.01%	0.34%	1.01%	0.34%	0.61%	0.19%	0.61%	0.19%	5.09%	0.27%	5.09%	0.27%	2.90%	0.32%	2.90%	0.32%		M + 1	1.09%	0.76%	1.09%	0.76%	1.57%	0.36%	1.57%	0.36%	3.75%	0.46%	3.75%	0.46%	3.68%	0.12%
	M + 2	0.07%	0.06%	0.07%	0.06%	0.15%	0.14%	0.15%	0.14%	0.00%	0.00%	0.00%	0.00%	0.00%	0.00%	0.00%	0.00%	0.17%	0.10%	0.17%	0.10%	0.17%	0.07%	0.17%	0.07%	0.05%	0.08%	0.05%	0.08%	0.06%	0.06%	0.06%	0.06%		M + 2	0.17%	0.07%	0.17%	0.07%	0.28%	0.21%	0.28%	0.21%	0.00%	0.00%	0.00%	0.00%	0.20%	0.17%
	M + 3	5.16%	0.05%	5.16%	0.05%	5.18%	0.05%	5.18%	0.05%	2.65%	0.15%	2.65%	0.15%	2.70%	0.03%	2.70%	0.03%	6.75%	0.07%	6.75%	0.07%	6.78%	0.07%	6.78%	0.07%	3.00%	0.15%	3.00%	0.15%	3.39%	0.05%	3.39%	0.05%		M + 3	5.87%	0.11%	5.87%	0.11%	5.72%	0.07%	5.72%	0.07%	3.31%	0.03%	3.31%	0.03%	3.23%	0.01%
Thr-404	M + 0	89.94%	1.32%	6.10%	0.41%	90.59%	1.26%	6.11%	0.41%	86.85%	0.85%	8.02%	0.42%	87.55%	0.77%	7.66%	0.26%	87.55%	0.36%	8.00%	0.24%	87.21%	0.39%	8.17%	0.15%	85.46%	0.53%	9.15%	0.10%	86.07%	0.86%	8.44%	0.50%	Thr-404	M + 0	90.21%	0.63%	5.91%	0.17%	89.86%	0.40%	6.25%	0.18%	87.65%	0.23%	7.52%	0.07%	87.75%	0.05%
	M + 1	2.47%	1.31%	2.47%	1.31%	1.39%	0.92%	1.39%	0.92%	3.18%	0.42%	3.18%	0.42%	2.89%	0.60%	2.89%	0.60%	2.19%	0.15%	2.19%	0.15%	2.43%	0.47%	2.43%	0.47%	3.01%	0.59%	3.01%	0.59%	3.53%	0.36%	3.53%	0.36%		M + 1	2.21%	0.44%	2.21%	0.44%	2.15%	0.45%	2.15%	0.45%	3.08%	0.38%	3.08%	0.38%	3.01%	0.62%
	M + 2	0.85%	0.41%	0.85%	0.41%	1.02%	0.38%	1.02%	0.38%	1.01%	0.41%	1.01%	0.41%	0.91%	0.26%	0.91%	0.26%	0.96%	0.32%	0.96%	0.32%	0.82%	0.24%	0.82%	0.24%	1.00%	0.12%	1.00%	0.12%	1.02%	0.17%	1.02%	0.17%		M + 2	1.31%	0.58%	1.31%	0.58%	1.14%	0.37%	1.14%	0.37%	0.82%	0.12%	0.82%	0.12%	1.08%	0.37%
	M + 3	6.74%	0.32%	6.74%	0.32%	7.00%	0.16%	7.00%	0.16%	8.96%	0.23%	8.96%	0.23%	8.65%	0.08%	8.65%	0.08%	9.30%	0.24%	9.30%	0.24%	9.53%	0.13%	9.53%	0.13%	10.52%	0.14%	10.52%	0.14%	9.35%	0.51%	9.35%	0.51%		M + 3	6.27%	0.32%	6.27%	0.32%	6.86%	0.19%	6.86%	0.19%	8.44%	0.13%	8.44%	0.13%	8.15%	0.30%
	M + 4	0.00%	0.00%	0.00%	0.00%	0.00%	0.00%	0.00%	0.00%	0.00%	0.00%	0.00%	0.00%	0.00%	0.00%	0.00%	0.00%	0.00%	0.00%	0.00%	0.00%	0.00%	0.00%	0.00%	0.00%	0.00%	0.00%	0.00%	0.00%	0.03%	0.05%	0.03%	0.05%		M + 4	0.00%	0.00%	0.00%	0.00%	0.00%	0.00%	0.00%	0.00%	0.00%	0.00%	0.00%	0.00%	0.00%	0.00%
Tyr-466	M + 0	99.19%	0.35%	0.29%	0.11%	99.19%	0.11%	0.34%	0.06%	99.32%	0.15%	0.30%	0.03%	99.06%	0.45%	0.33%	0.21%	98.19%	0.23%	0.69%	0.09%	98.35%	0.19%	0.62%	0.02%	97.70%	0.14%	1.03%	0.05%	97.66%	0.70%	0.99%	0.20%	Tyr-466	M + 0	99.03%	0.14%	0.31%	0.10%	99.10%	0.15%	0.28%	0.10%	98.92%	0.18%	0.53%	0.03%	98.74%	0.49%
	M + 1	0.00%	0.00%	0.00%	0.00%	0.00%	0.00%	0.00%	0.00%	0.00%	0.00%	0.00%	0.00%	0.00%	0.00%	0.00%	0.00%	0.08%	0.13%	0.08%	0.13%	0.14%	0.24%	0.14%	0.24%	0.00%	0.00%	0.00%	0.00%	0.28%	0.49%	0.28%	0.49%		M + 1	0.22%	0.38%	0.22%	0.38%	0.16%	0.28%	0.16%	0.28%	0.01%	0.02%	0.01%	0.02%	0.00%	0.00%
	M + 2	0.45%	0.35%	0.45%	0.35%	0.24%	0.29%	0.24%	0.29%	0.24%	0.19%	0.24%	0.19%	0.61%	0.22%	0.61%	0.22%	0.83%	0.31%	0.83%	0.31%	0.55%	0.04%	0.55%	0.04%	0.62%	0.20%	0.62%	0.20%	0.60%	0.19%	0.60%	0.19%		M + 2	0.41%	0.30%	0.41%	0.30%	0.37%	0.09%	0.37%	0.09%	0.31%	0.10%	0.31%	0.10%	0.39%	0.06%
	M + 3	0.06%	0.11%	0.06%	0.11%	0.21%	0.18%	0.21%	0.18%	0.08%	0.07%	0.08%	0.07%	0.03%	0.02%	0.03%	0.02%	0.10%	0.15%	0.10%	0.15%	0.25%	0.07%	0.25%	0.07%	0.38%	0.21%	0.38%	0.21%	0.23%	0.22%	0.23%	0.22%		M + 3	0.03%	0.06%	0.03%	0.06%	0.05%	0.09%	0.05%	0.09%	0.19%	0.04%	0.19%	0.04%	0.05%	0.08%
	M + 4	0.08%	0.02%	0.08%	0.02%	0.12%	0.16%	0.12%	0.16%	0.04%	0.03%	0.04%	0.03%	0.02%	0.03%	0.02%	0.03%	0.33%	0.11%	0.33%	0.11%	0.26%	0.02%	0.26%	0.02%	0.36%	0.10%	0.36%	0.10%	0.45%	0.26%	0.45%	0.26%		M + 4	0.00%	0.00%	0.00%	0.00%	0.16%	0.27%	0.16%	0.27%	0.07%	0.06%	0.07%	0.06%	0.43%	0.37%
	M + 5	0.16%	0.10%	0.16%	0.10%	0.09%	0.14%	0.09%	0.14%	0.20%	0.00%	0.20%	0.00%	0.19%	0.10%	0.19%	0.10%	0.21%	0.05%	0.21%	0.05%	0.23%	0.04%	0.23%	0.04%	0.41%	0.07%	0.41%	0.07%	0.34%	0.29%	0.34%	0.29%		M + 5	0.19%	0.07%	0.19%	0.07%	0.10%	0.04%	0.10%	0.04%	0.30%	0.02%	0.30%	0.02%	0.29%	0.25%
	M + 6	0.02%	0.03%	0.02%	0.03%	0.04%	0.04%	0.04%	0.04%	0.10%	0.00%	0.10%	0.00%	0.03%	0.03%	0.03%	0.03%	0.12%	0.00%	0.12%	0.00%	0.16%	0.05%	0.16%	0.05%	0.36%	0.09%	0.36%	0.09%	0.09%	0.10%	0.09%	0.10%		M + 6	0.09%	0.15%	0.09%	0.15%	0.05%	0.08%	0.05%	0.08%	0.10%	0.10%	0.10%	0.10%	0.02%	0.03%
	M + 7	0.00%	0.01%	0.00%	0.01%	0.09%	0.15%	0.09%	0.15%	0.00%	0.00%	0.00%	0.00%	0.00%	0.00%	0.00%	0.00%	0.10%	0.10%	0.10%	0.10%	0.06%	0.01%	0.06%	0.01%	0.15%	0.05%	0.15%	0.05%	0.14%	0.12%	0.14%	0.12%		M + 7	0.02%	0.03%	0.02%	0.03%	0.00%	0.00%	0.00%	0.00%	0.03%	0.06%	0.03%	0.06%	0.08%	0.06%
	M + 8	0.03%	0.05%	0.03%	0.05%	0.02%	0.03%	0.02%	0.03%	0.02%	0.00%	0.02%	0.00%	0.06%	0.11%	0.06%	0.11%	0.04%	0.04%	0.04%	0.04%	0.00%	0.00%	0.00%	0.00%	0.03%	0.03%	0.03%	0.03%	0.17%	0.16%	0.17%	0.16%		M + 8	0.00%	0.00%	0.00%	0.00%	0.01%	0.02%	0.01%	0.02%	0.07%	0.07%	0.07%	0.07%	0.01%	0.02%
	M + 9	0.00%	0.00%	0.00%	0.00%	0.00%	0.00%	0.00%	0.00%	0.00%	0.00%	0.00%	0.00%	0.00%	0.00%	0.00%	0.00%	0.00%	0.00%	0.00%	0.00%	0.00%	0.00%	0.00%	0.00%	0.00%	0.00%	0.00%	0.00%	0.04%	0.06%	0.04%	0.06%		M + 9	0.01%	0.01%	0.01%	0.01%	0.00%	0.00%	0.00%	0.00%	0.00%	0.00%	0.00%	0.00%	0.00%	0.00%
Val-288	M + 0	99.19%	0.13%	0.31%	0.05%	99.20%	0.14%	0.34%	0.01%	99.61%	0.17%	0.11%	0.05%	99.44%	0.31%	0.15%	0.09%	99.29%	0.21%	0.28%	0.02%	99.31%	0.08%	0.26%	0.03%	99.59%	0.27%	0.10%	0.07%	99.56%	0.10%	0.13%	0.04%	Val-288	M + 0	99.26%	0.16%	0.30%	0.06%	99.11%	0.23%	0.33%	0.11%	99.57%	0.20%	0.11%	0.03%	99.76%	0.07%
	M + 1	0.40%	0.14%	0.40%	0.14%	0.36%	0.18%	0.36%	0.18%	0.30%	0.15%	0.30%	0.15%	0.45%	0.26%	0.45%	0.26%	0.35%	0.21%	0.35%	0.21%	0.38%	0.12%	0.38%	0.12%	0.35%	0.26%	0.35%	0.26%	0.29%	0.10%	0.29%	0.10%		M + 1	0.33%	0.18%	0.33%	0.18%	0.50%	0.06%	0.50%	0.06%	0.32%	0.20%	0.32%	0.20%	0.09%	0.08%
	M + 2	0.19%	0.10%	0.19%	0.10%	0.19%	0.06%	0.19%	0.06%	0.06%	0.05%	0.06%	0.05%	0.06%	0.05%	0.06%	0.05%	0.16%	0.05%	0.16%	0.05%	0.13%	0.08%	0.13%	0.08%	0.03%	0.04%	0.03%	0.04%	0.13%	0.06%	0.13%	0.06%		M + 2	0.19%	0.11%	0.19%	0.11%	0.17%	0.13%	0.17%	0.13%	0.04%	0.06%	0.04%	0.06%	0.00%	0.00%
	M + 3	0.16%	0.01%	0.16%	0.01%	0.14%	0.04%	0.14%	0.04%	0.01%	0.02%	0.01%	0.02%	0.02%	0.02%	0.02%	0.02%	0.13%	0.03%	0.13%	0.03%	0.12%	0.01%	0.12%	0.01%	0.02%	0.03%	0.02%	0.03%	0.00%	0.00%	0.00%	0.00%		M + 3	0.15%	0.02%	0.15%	0.02%	0.14%	0.01%	0.14%	0.01%	0.03%	0.01%	0.03%	0.01%	0.06%	0.04%
	M + 4	0.00%	0.00%	0.00%	0.00%	0.03%	0.03%	0.03%	0.03%	0.00%	0.00%	0.00%	0.00%	0.02%	0.02%	0.02%	0.02%	0.01%	0.02%	0.01%	0.02%	0.00%	0.00%	0.00%	0.00%	0.00%	0.00%	0.00%	0.00%	0.01%	0.01%	0.01%	0.01%		M + 4	0.02%	0.02%	0.02%	0.02%	0.01%	0.01%	0.01%	0.01%	0.01%	0.02%	0.01%	0.02%	0.02%	0.03%
	M + 5	0.05%	0.02%	0.05%	0.02%	0.08%	0.03%	0.08%	0.03%	0.02%	0.02%	0.02%	0.02%	0.02%	0.02%	0.02%	0.02%	0.06%	0.02%	0.06%	0.02%	0.06%	0.02%	0.06%	0.02%	0.01%	0.01%	0.01%	0.01%	0.01%	0.01%	0.01%	0.01%		M + 5	0.05%	0.03%	0.05%	0.03%	0.07%	0.04%	0.07%	0.04%	0.02%	0.03%	0.02%	0.03%	0.08%	0.07%
[truncated: 18 more columns]
